# Supplementary material for: MicroRNA-1289 Functions as a Novel Tumor Suppressor in Oral Squamous Cell Carcinoma
Source: Cancers (Basel). 2023 Aug 17;15(16):4138. doi: 10.3390/cancers15164138 (PMC10452613; doi:10.3390/cancers15164138)
Supplement: Supplementary file 1 [file cancers-15-04138-s001.zip › Table S1.xlsx]

## Sheet: Sheet1
Table S1. Sequences of microRNA mimics
No.	microRNA	Guide strand	Passenger strand
1	hsa-miR-17-5p	CAAAGUGCUUACAGUGCAGGUAG	ACUGCAGUGAAGGCACUUGUAG
2	hsa-miR-21-5p	UAGCUUAUCAGACUGAUGUUGA	CAACACCAGUCGAUGGGCUGU
3	hsa-miR-22-5p	AGUUCUUCAGUGGCAAGCUUUA	AAGCUGCCAGUUGAAGAACUGU
4	hsa-miR-25-5p	AGGCGGAGACUUGGGCAAUUG	CAUUGCACUUGUCUCGGUCUGA
5	hsa-miR-28-5p	AAGGAGCUCACAGUCUAUUGAG	CACUAGAUUGUGAGCUCCUGGA
6	hsa-miR-31-5p	AGGCAAGAUGCUGGCAUAGCU	UGCUAUGCCAACAUAUUGCCAU
7	hsa-miR-32-5p	UAUUGCACAUUACUAAGUUGCA	CAAUUUAGUGUGUGUGAUAUUU
8	hsa-let-7b-5p	UGAGGUAGUAGGUUGUGUGGUU	CUAUACAACCUACUGCCUUCCC
9	hsa-let-7c-5p	UGAGGUAGUAGGUUGUAUGGUU	UAGAGUUACACCCUGGGAGUUA
10	hsa-let-7d-5p	AGAGGUAGUAGGUUGCAUAGUU	CUAUACGACCUGCUGCCUUUCU
11	hsa-let-7e-5p	UGAGGUAGGAGGUUGUAUAGUU	CUAUACGGCCUCCUAGCUUUCC
12	hsa-let-7g-5p	UGAGGUAGUAGUUUGUACAGUU	CUGUACAGGCCACUGCCUUGC
13	hsa-let-7i-5p	UGAGGUAGUAGUUUGUGCUGUU	CUGCGCAAGCUACUGCCUUGCU
14	hsa-miR-93-5p	CAAAGUGCUGUUCGUGCAGGUAG	ACUGCUGAGCUAGCACUUCCCG
15	hsa-miR-95-3p	UUCAACGGGUAUUUAUUGAGCA	CUCAAUAAAUGUCUGUUGAAUU
16	hsa-miR-96-5p	UUUGGCACUAGCACAUUUUUGCU	AAUCAUGUGCAGUGCCAAUAUG
17	hsa-miR-98-5p	UGAGGUAGUAAGUUGUAUUGUU	CUAUACAACUUACUACUUUCCC
18	hsa-miR-100-5p	AACCCGUAGAUCCGAACUUGUG	CAAGCUUGUAUCUAUAGGUAUG
19	hsa-miR-107	AGCAGCAUUGUACAGGGCUAUCA	UCAGCUUCUUUACAGUGUUGCCUUG
20	hsa-miR-10a-5p	UACCCUGUAGAUCCGAAUUUGUG	CAAAUUCGUAUCUAGGGGAAUA
21	hsa-miR-10b-5p	UACCCUGUAGAACCGAAUUUGUG	ACAGAUUCGAUUCUAGGGGAAU
22	hsa-miR-1-3p	UGGAAUGUAAAGAAGUAUGUAU	ACAUACUUCUUUAUAUGCCCAUA
23	hsa-miR-122-5p	UGGAGUGUGACAAUGGUGUUUG	AACGCCAUUAUCACACUAAAUA
24	hsa-miR-126-5p	CAUUAUUACUUUUGGUACGCG	UCGUACCGUGAGUAAUAAUGCG
25	hsa-miR-127-5p	CUGAAGCUCAGAGGGCUCUGAU	UCGGAUCCGUCUGAGCUUGGCU
26	hsa-miR-1-3p	UGGAAUGUAAAGAAGUAUGUAU	ACAUACUUCUUUAUGUACCCAUA
27	hsa-miR-132-5p	ACCGUGGCUUUCGAUUGUUACU	UAACAGUCUACAGCCAUGGUCG
28	hsa-miR-134-5p	UGUGACUGGUUGACCAGAGGGG	CCUGUGGGCCACCUAGUCACCAA
29	hsa-miR-136-5p	ACUCCAUUUGUUUUGAUGAUGGA	CAUCAUCGUCUCAAAUGAGUCU
30	hsa-miR-137	UUAUUGCUUAAGAAUACGCGUAG	ACGGGUAUUCUUGGGUGGAUAAUA
31	hsa-miR-139-5p	UCUACAGUGCACGUGUCUCCAG	GGAGACGCGGCCCUGUUGGAGU
32	hsa-miR-140-5p	CAGUGGUUUUACCCUAUGGUAG	UACCACAGGGUAGAACCACGG
33	hsa-miR-141-5p	CAUCUUCCAGUACAGUGUUGGA	UAACACUGUCUGGUAAAGAUGG
34	hsa-miR-142-5p	CAUAAAGUAGAAAGCACUACU	UGUAGUGUUUCCUACUUUAUGGA
35	hsa-miR-143-5p	GGUGCAGUGCUGCAUCUCUGGU	UGAGAUGAAGCACUGUAGCUC
36	hsa-miR-144-5p	GGAUAUCAUCAUAUACUGUAAG	UACAGUAUAGAUGAUGUACU
37	hsa-miR-145-5p	GUCCAGUUUUCCCAGGAAUCCCU	GGAUUCCUGGAAAUACUGUUCU
38	hsa-miR-147a	GUGUGUGGAAAUGCUUCUGC	AGACAACAUUUCUGCACACAC
39	hsa-miR-149-5p	UCUGGCUCCGUGUCUUCACUCCC	AGGGAGGGACGGGGGCUGUGC
40	hsa-miR-150-5p	UCUCCCAACCCUUGUACCAGUG	CUGGUACAGGCCUGGGGGACAG
41	hsa-miR-151-5p	UCGAGGAGCUCACAGUCUAGU	CUAGACUGAAGCUCCUUGAGG
42	hsa-miR-152-3p	UCAGUGCAUGACAGAACUUGG	AGGUUCUGUGAUACACUCCGACU
43	hsa-miR-154-5p	UAGGUUAUCCGUGUUGCCUUCG	AAUCAUACACGGUUGACCUAUU
44	hsa-miR-155-5p	UUAAUGCUAAUCGUGAUAGGGGU	CUCCUACAUAUUAGCAUUAACA
45	hsa-miR-15a-5p	UAGCAGCACAUAAUGGUUUGUG	CAGGCCAUAUUGUGCUGCCUCA
46	hsa-miR-15b-5p	UAGCAGCACAUCAUGGUUUACA	CGAAUCAUUAUUUGCUGCUCUA
47	hsa-miR-182-5p	UUUGGCAAUGGUAGAACUCACACU	UGGUUCUAGACUUGCCAACUA
48	hsa-miR-183-5p	UAUGGCACUGGUAGAAUUCACU	GUGAAUUACCGAAGGGCCAUAA
49	hsa-miR-184	UGGACGGAGAACUGAUAAGGGU	CCUUAUCACUUUUCCAGCCCAGC
50	hsa-miR-185-5p	UGGAGAGAAAGGCAGUUCCUGA	AGGGGCUGGCUUUCCUCUGGUC
51	hsa-miR-186-5p	CAAAGAAUUCUCCUUUUGGGCU	GCCCAAAGGUGAAUUUUUUGGG
52	hsa-miR-187-5p	GGCUACAACACAGGACCCGGGC	UCGUGUCUUGUGUUGCAGCCGG
53	hsa-miR-188-5p	CAUCCCUUGCAUGGUGGAGGG	CUCCCACAUGCAGGGUUUGCA
54	hsa-miR-18a-5p	UAAGGUGCAUCUAGUGCAGAUAG	ACUGCCCUAAGUGCUCCUUCUGG
55	hsa-miR-18b-5p	UAAGGUGCAUCUAGUGCAGUUAG	UGCCCUAAAUGCCCCUUCUGGC
56	hsa-miR-190a-5p	UGAUAUGUUUGAUAUAUUAGGU	CUAUAUAUCAAACAUAUUCCU
57	hsa-miR-191-5p	CAACGGAAUCCCAAAAGCAGCUG	GCUGCGCUUGGAUUUCGUCCCC
58	hsa-miR-192-5p	CUGACCUAUGAAUUGACAGCC	CUGCCAAUUCCAUAGGUCACAG
59	hsa-miR-195-5p	UAGCAGCACAGAAAUAUUGGC	CCAAUAUUGGCUGUGCUGCUCC
60	hsa-miR-197-3p	UUCACCACCUUCUCCACCCAGC	CGGGUAGAGAGGGCAGUGGGAG
61	hsa-miR-198	GGUCCAGAGGGGAGAUAGGUUC	UCCUUCUUCUCUAUAGAAUAA
62	hsa-miR-19a-5p	AGUUUUGCAUAGUUGCACUACA	UGUGCAAAUCUAUGCAAAACUGA
63	hsa-miR-202-5p	UUCCUAUGCAUAUACUUCUUUG	AGAGGUAUAGGGCAUGGGAA
64	hsa-miR-203-3p	GUGAAAUGUUUAGGACCACUAG	AGUGGUUCUUAACAGUUCAACAG
65	hsa-miR-204-5p	UUCCCUUUGUCAUCCUAUGCCU	GCUGGGAAGGCAAAGGGACGU
66	hsa-miR-206	UGGAAUGUAAGGAAGUGUGUGG	ACAUGCUUCUUUAUAUCCCCAUA
67	hsa-miR-20a-5p	UAAAGUGCUUAUAGUGCAGGUAG	ACUGCAUUAUGAGCACUUAAAG
68	hsa-miR-20b-5p	CAAAGUGCUCAUAGUGCAGGUAG	ACUGUAGUAUGGGCACUUCCAG
69	hsa-miR-210-3p	CUGUGCGUGUGACAGCGGCUGA	AGCCCCUGCCCACCGCACACUG
70	hsa-miR-211-5p	UUCCCUUUGUCAUCCUUCGCCU	GCAGGGACAGCAAAGGGGUGC
71	hsa-miR-212-3p	UAACAGUCUCCAGUCACGGCC	CCUUGGCUCUAGACUGCUUACU
72	hsa-miR-214-5p	UGCCUGUCUACACUUGCUGUGC	ACAGCAGGCACAGACAGGCAGU
73	hsa-miR-215-5p	AUGACCUAUGAAUUGACAGAC	CUGUCAUUUCUUUAGGCCAAUA
74	hsa-miR-217	UACUGCAUCAGGAACUGAUUGGA	CCAUCAGUUCCUAAUGCAUUGCC
75	hsa-miR-221-5p	ACCUGGCAUACAAUGUAGAUUU	AGCUACAUUGUCUGCUGGGUUUC
76	hsa-miR-222-5p	CUCAGUAGCCAGUGUAGAUCCU	AGCUACAUCUGGCUACUGGGU
77	hsa-miR-223-5p	CGUGUAUUUGACAAGCUGAGUU	UGUCAGUUUGUCAAAUACCCCA
78	hsa-miR-23a-5p	GGGGUUCCUGGGGAUGGGAUUU	AUCACAUUGCCAGGGAUUUCC
79	hsa-miR-23b-5p	UGGGUUCCUGGCAUGCUGAUUU	AUCACAUUGCCAGGGAUUACC
80	hsa-miR-26b-5p	UUCAAGUAAUUCAGGAUAGGU	CCUGUUCUCCAUUACUUGGCUC
81	hsa-miR-27a-5p	AGGGCUUAGCUGCUUGUGAGCA	UUCACAGUGGCUAAGUUCCGC
82	hsa-miR-27b-5p	AGAGCUUAGCUGAUUGGUGAAC	UUCACAGUGGCUAAGUUCUGC
83	hsa-miR-296-5p	AGGGCCCCCCCUCAAUCCUGU	GAGGGUUGGGUGGAGGCUCUCC
84	hsa-miR-297	AUGUAUGUGUGCAUGUGCAUG	UGUAUUAUGUACUCAUAUAUCA
85	hsa-miR-298	AGCAGAAGCAGGGAGGUUCUCCCA	GAGGAACUAGCCUGCUGCUUUGCUCA
86	hsa-miR-299-5p	UGGUUUACCGUCCCACAUACAU	UAUGUGGGAUGGUAAACCGCUU
87	hsa-miR-29a-5p	ACUGAUUUCUUUUGGUGUUCAG	UAGCACCAUCUGAAAUCGGUUA
88	hsa-miR-29c-5p	UGACCGAUUUCUCCUGGUGUUC	UAGCACCAUUUGAAAUCGGUUA
89	hsa-miR-300	UAUACAAGGGCAGACUCUCUCU	AGAGAGGUAAUCCUUCACG
90	hsa-miR-30a-5p	UGUAAACAUCCUCGACUGGAAG	CUUUCAGUCGGAUGUUUGCAGC
91	hsa-miR-30b-5p	UGUAAACAUCCUACACUCAGCU	CUGGGAGGUGGAUGUUUACUUC
92	hsa-miR-30d-5p	UGUAAACAUCCCCGACUGGAAG	CUUUCAGUCAGAUGUUUGCUGC
93	hsa-miR-30e-5p	UGUAAACAUCCUUGACUGGAAG	CUUUCAGUCGGAUGUUUACAGC
94	hsa-miR-320a	AAAAGCUGGGUUGAGAGGGCGA	GCCUUCUCUUCCCGGUUCUUCC
95	hsa-miR-323-5p	AGGUGGUCCGUGGCGCGUUCGC	CACAUUACACGGUCGACCUCU
96	hsa-miR-324-5p	CGCAUCCCCUAGGGCAUUGGUGU	ACUGCCCCAGGUGCUGCUGG
97	hsa-miR-325	CCUAGUAGGUGUCCAGUAAGUGU	GUUUAUUGAGGACCUCCUAUCAA
98	hsa-miR-326	CCUCUGGGCCCUUCCUCCAG	GGAGGCAGGGCCUUUGUGAAGGCG
99	hsa-miR-328-3p	CUGGCCCUCUCUGCCCUUCCGU	GGGGGGGCAGGAGGGGCUCAGGG
100	hsa-miR-330-5p	UCUCUGGGCCUGUGUCUUAGGC	GCAAAGCACACGGCCUGCAGAGA
101	hsa-miR-331-5p	CUAGGUAUGGUCCCAGGGAUCC	GCCCCUGGGCCUAUCCUAGAA
102	hsa-miR-335	UCAAGAGCAAUAACGAAAAAUGU	UUUUUCAUUAUUGCUCCUGACC
103	hsa-miR-337-5p	GAACGGCUUCAUACAGGAGUU	CUCCUAUAUGAUGCCUUUCUUC
104	hsa-miR-338-5p	AACAAUAUCCUGGUGCUGAGUG	UCCAGCAUCAGUGAUUUUGUUG
105	hsa-miR-339-5p	UCCCUGUCCUCCAGGAGCUCACG	UGAGCGCCUCGACGACAGAGCCG
106	hsa-miR-33a-5p	GUGCAUUGUAGUUGCAUUGCA	CAAUGUUUCCACAGUGCAUCAC
107	hsa-miR-33b-5p	GUGCAUUGCUGUUGCAUUGC	CAGUGCCUCGGCAGUGCAGCCC
108	hsa-miR-340-5p	UUAUAAAGCAAUGAGACUGAUU	UCCGUCUCAGUUACUUUAUAGC
109	hsa-miR-342-5p	AGGGGUGCUAUCUGUGAUUGA	UCUCACACAGAAAUCGCACCCGU
110	hsa-miR-345-5p	GCUGACUCCUAGUCCAGGGCUC	GCCCUGAACGAGGGGUCUGGAG
111	hsa-miR-346	UGUCUGCCCGCAUGCCUGCCUCU	AGGCAGGGGCUGGGCCUGCAGC
112	hsa-miR-34a	UGGCAGUGUCUUAGCUGGUUGU	CAAUCAGCAAGUAUACUGCCCU
113	hsa-miR-34b-5p	UAGGCAGUGUCAUUAGCUGAUUG	CAAUCACUAACUCCACUGCCAU
114	hsa-miR-34c-5p	AGGCAGUGUAGUUAGCUGAUUGC	AAUCACUAACCACACGGCCAGG
115	hsa-miR-361-5p	UUAUCAGAAUCUCCAGGGGUAC	UCCCCCAGGUGUGAUUCUGAUUU
116	hsa-miR-362-5p	AAUCCUUGGAACCUAGGUGUGAGU	AACACACCUAUUCAAGGAUUCA
117	hsa-miR-363-5p	CGGGUGGAUCACGAUGCAAUUU	AAUUGCACGGUAUCCAUCUGUA
118	hsa-miR-367-5p	ACUGUUGCUAAUAUGCAACUCU	AAUUGCACUUUAGCAAUGGUGA
119	hsa-miR-369-5p	AGAUCGACCGUGUUAUAUUCGC	AAUAAUACAUGGUUGAUCUUU
120	hsa-miR-370-3p	GCCUGCUGGGGUGGAACCUGGU	CAGGUCACGUCUCUGCAGUUAC
121	hsa-miR-371a-5p	ACUCAAACUGUGGGGGCACU	AAGUGCCGCCAUCUUUUGAGUGU
122	hsa-miR-372-3p	AAAGUGCUGCGACAUUUGAGCGU	CCUCAAAUGUGGAGCACUAUUCU
123	hsa-miR-373-5p	ACUCAAAAUGGGGGCGCUUUCC	GAAGUGCUUCGAUUUUGGGGUGU
124	hsa-miR-375	UUUGUUCGUUCGGCUCGCGUGA	GCGACGAGCCCCUCGCACAAACC
125	hsa-miR-377-5p	AGAGGUUGCCCUUGGUGAAUUC	AUCACACAAAGGCAACUUUUGU
126	hsa-miR-378a-5p	CUCCUGACUCCAGGUCCUGUGU	ACUGGACUUGGAGUCAGAAGG
127	hsa-miR-379-5p	UGGUAGACUAUGGAACGUAGG	UAUGUAACAUGGUCCACUAACU
128	hsa-miR-380-5p	UGGUUGACCAUAGAACAUGCGC	UAUGUAAUAUGGUCCACAUCUU
129	hsa-miR-381-3p	UAUACAAGGGCAAGCUCUCUGU	AGCGAGGUUGCCCUUUGUAUAUU
130	hsa-miR-382-5p	GAAGUUGUUCGUGGUGGAUUCG	AAUCAUUCACGGACAACACUUUU
131	hsa-miR-383-5p	AGAUCAGAAGGUGAUUGUGGCU	CCACAGCACUGCCUGGUCAGA
132	hsa-miR-384	AUUCCUAGAAAUUGUUCAUA	UAAACAAUUCCUAGACAAUA
133	hsa-miR-409-5p	AGGUUACCCGAGCAACUUUGCAU	GAAUGUUGCUCGGUGAACCCCU
134	hsa-miR-410-3p	AAUAUAACACAGAUGGCCUGU	AGGUUGUCUGUGAUGAGUUCG
135	hsa-miR-411-5p	UAGUAGACCGUAUAGCGUACG	UAUGUAACACGGUCCACUAACC
136	hsa-miR-412-3p	ACUUCACCUGGUCCACUAGCCGU	GGAUGGAUGGUCGACCAGUUGGAAAGUAA
137	hsa-miR-421	AUCAACAGACAUUAAUUGGGCGC	CCUCAUUAAAUGUUUGUUGAAUGA
138	hsa-miR-423-5p	UGAGGGGCAGAGAGCGAGACUUU	AGCUCGGUCUGAGGCCCCUCAGU
139	hsa-miR-424-5p	CAGCAGCAAUUCAUGUUUUGAA	CAAAACGUGAGGCGCUGCUAU
140	hsa-miR-425-5p	AAUGACACGAUCACUCCCGUUGA	AUCGGGAAUGUCGUGUCCGCCC
141	hsa-miR-429	UAAUACUGUCUGGUAAAACCGU	GUCUUACCAGACAUGGUUAGA
142	hsa-miR-431-5p	UGUCUUGCAGGCCGUCAUGCA	CAGGUCGUCUUGCAGGGCUUCU
143	hsa-miR-432-5p	UCUUGGAGUAGGUCAUUGGGUGG	CUGGAUGGCUCCUCCAUGUCU
144	hsa-miR-433-3p	AUCAUGAUGGGCUCCUCGGUGU	UACGGUGAGCCUGUCAUUAUUC
145	hsa-miR-448	UUGCAUAUGUAGGAUGUCCCAU	UGAACAUCCUGCAUAGUGCUGCC
146	hsa-miR-451a	AAACCGUUACCAUUACUGAGUU	UAGUAAUGGUAAUGGUUCUC
147	hsa-miR-452-5p	AACUGUUUGCAGAGGAAACUGA	CUCAUCUGCAAAGAAGUAAGUG
148	hsa-miR-323b-5p	AGGUUGUCCGUGGUGAGUUCGCA	CGAGCAGUGCCACCUCAUGGUAC
149	hsa-miR-454-5p	ACCCUAUCAAUAUUGUCUCUGC	UAGUGCAAUAUUGCUUAUAGGGU
150	hsa-miR-455-5p	UAUGUGCCUUUGGACUACAUCG	GCAGUCCAUGGGCAUAUACAC
151	hsa-miR-483-5p	AAGACGGGAGGAAAGAAGGGAG	UCACUCCUCUCCUCCCGUCUU
152	hsa-miR-484	UCAGGCUCAGUCCCCUCCCGAU	CGGGGGGUGACCCUGGCU
153	hsa-miR-485-5p	AGAGGCUGGCCGUGAUGAAUUC	GUCAUACACGGCUCUCCUCUCU
154	hsa-miR-486-5p	UCCUGUACUGAGCUGCCCCGAG	CGGGGCAGCUCAGUACAGGAU
155	hsa-miR-488-5p	CCCAGAUAAUGGCACUCUCAA	UUGAAAGGCUAUUUCUUGGUC
156	hsa-miR-489-3p	GUGACAUCACAUAUACGGCAGC	GGUCGUAUGUGUGACGCCAUUU
157	hsa-miR-490-5p	CCAUGGAUCUCCAGGUGGGU	CAACCUGGAGGACUCCAUGCUG
158	hsa-miR-491-5p	AGUGGGGAACCCUUCCAUGAGG	CUUAUGCAAGAUUCCCUUCUAC
159	hsa-miR-492	AGGACCUGCGGGACAAGAUUCUU	GAUUGUCCUGCAGAUCAACA
160	hsa-miR-493-5p	UUGUACAUGGUAGGCUUUCAUU	UGAAGGUCUACUGUGUGCCAGG
161	hsa-miR-494-3p	UGAAACAUACACGGGAAACCUC	GGUUGUCCGUGUUGUCUUCUCU
162	hsa-miR-495-3p	AAACAAACAUGGUGCACUUCUU	GAAGUUGCCCAUGUUAUUUUCG
163	hsa-miR-496	UGAGUAUUACAUGGCCAAUCUC	GGUUGUCCAUGGUGUGUUCAUU
164	hsa-miR-497-5p	CAGCAGCACACUGUGGUUUGU	CAAACCACACUGUGGUGUUAGA
165	hsa-miR-498	UUUCAAGCCAGGGGGCGUUUUUC	AAAGCACCUCCAGAGCUUGAAGCU
166	hsa-miR-499-5p	UUAAGACUUGCAGUGAUGUUU	AACAUCACAGCAAGUCUGUGCU
167	hsa-miR-500a-5p	UAAUCCUUGCUACCUGGGUGAGA	AUGCACCUGGGCAAGGAUUCUG
168	hsa-miR-501-5p	AAUCCUUUGUCCCUGGGUGAGA	AAUGCACCCGGGCAAGGAUUCU
169	hsa-miR-502-5p	AUCCUUGCUAUCUGGGUGCUA	AAUGCACCUGGGCAAGGAUUCA
170	hsa-miR-503-5p	UAGCAGCGGGAACAGUUCUGCAG	GGGGUAUUGUUUCCGCUGCCAGG
171	hsa-miR-504-5p	AGACCCUGGUCUGCACUCUAUC	GGGAGUGCAGGGCAGGGUUUCC
172	hsa-miR-505-5p	GGGAGCCAGGAAGUAUUGAUGU	CGUCAACACUUGCUGGUUUCCU
173	hsa-miR-506-3p	UAAGGCACCCUUCUGAGUAGA	UAUUCAGGAAGGUGUUACUUAAU
174	hsa-miR-507	UUUUGCACCUUUUGGAGUGAA	CACUUCAAGAAGUGCCAUGCA
175	hsa-miR-508-5p	UACUCCAGAGGGCGUCACUCAUG	UGAUUGUAGCCUUUUGGAGUAGA
176	hsa-miR-510-5p	UACUCAGGAGAGUGGCAAUCAC	GAUUGAAACCUCUAAGAGUGGA
177	hsa-miR-522-5p	CUCUAGAGGGAAGCGCUUUCUG	AAAAUGGUUCCCUUUAGAGUGU
178	hsa-miR-523-5p	CUCUAGAGGGAAGCGCUUUCUG	GAACGCGCUUCCCUAUAGAGGGU
179	hsa-miR-524-5p	CUACAAAGGGAAGCACUUUCUC	GAAGGCGCUUCCCUUUGGAGU
180	hsa-miR-525-5p	CUCCAGAGGGAUGCACUUUCU	GAAGGCGCUUCCCUUUAGAGCG
181	hsa-miR-527	CUGCAAAGGGAAGCCCUUUC	AAGAAAGUGCUUCCCUUUGGUGAA
182	hsa-miR-532-5p	CAUGCCUUGAGUGUAGGACCGU	CCUCCCACACCCAAGGCUUGCA
183	hsa-miR-539-5p	GGAGAAAUUAUCCUUGGUGUGU	AUACAAGGACAAUUUCUUUUU
184	hsa-miR-541-5p	AAAGGAUUCUGCUGUCGGUCCCACU	UGGUGGGCACAGAAUCUGGACU
185	hsa-miR-542-5p	UCGGGGAUCAUCAUGUCACGAGA	UGUGACAGAUUGAUAACUGAAA
186	hsa-miR-543	AAACAUUCGCGGUGCACUUCUU	GAAGUUGCCCGUGUUUUUU
187	hsa-miR-544a	AUUCUGCAUUUUUAGCAAGUUC	UCUUGUUAAAAAGCAGAUUCU
188	hsa-miR-545-5p	UCAGUAAAUGUUUAUUAGAUGA	UCAGCAAACAUUUAUUGUGUGC
189	hsa-miR-549a	UGACAACUAUGGAUGAGCUCU	AGCUCAUCCAUAGUUGUCACU
190	hsa-miR-552-3p	AACAGGUGACUGGUUAGACAA	GUUUAACCUUUUGCCUGUUGG
191	hsa-miR-553	AAAACGGUGAGAUUUUGUUUU	GAGAAAAUCUCGCUGUUUUAG
192	hsa-miR-554	GCUAGUCCUGACUCAGCCAGU	UGGUGAUGGGUCAGGGUUCAUAUUUUGGCAU
193	hsa-miR-555	AGGGUAAGCUGAACCUCUGAU	CAGAUGUGGAGCACUACCUUUG
194	hsa-miR-556-5p	GAUGAGCUCAUUGUAAUAUGAG	AUAUUACCAUUAGCUCAUCUUU
195	hsa-miR-557	GUUUGCACGGGUGGGCCUUGUCU	GCCUGGGGCCCUCCCUGCUGCUGG
196	hsa-miR-558	UGAGCUGCUGUACCAAAAU	UUUGGUAUAGUAGCUCUAG
197	hsa-miR-559	UAAAGUAAAUAUGCACCAAAA	UUGGUGCAUAUUUACUUUAGG
198	hsa-miR-561-3p	CAAAGUUUAAGAUCCUUGAAGU	AUCAAGGAUCUUAAACUUUGCC
199	hsa-miR-562	AAAGUAGCUGUACCAUUUGC	AUAUGGUCAGUCUACUUUUA
200	hsa-miR-563	AGGUUGACAUACGUUUCCC	GAAAUGUGUGUUGCUCUGA
201	hsa-miR-564	AGGCACGGUGUCAGCAGGC	CUCCGGGCGGCGCCGUGUCCGC
202	hsa-miR-566	GGGCGCCUGUGAUCCCAAC	UGGGGCAGCAGAAUCGCUUGA
203	hsa-miR-567	AGUAUGUUCUUCCAGGACAGAAC	UUUGUACUGGAAGAACAUGCAAA
204	hsa-miR-568	AUGUAUAAAUGUAUACACAC	GUGUAUAUAUUAUACAUGU
205	hsa-miR-569	AGUUAAUGAAUCCUGGAAAGU	UUUGUGGGACAUUAACAAC
206	hsa-miR-570-3p	CGAAAACAGCAAUUACCUUUGC	AAAGGUAAUUGCAGUUUUUCCC
207	hsa-miR-571	UGAGUUGGCCAUCUGAGUGAG	AGCUCAGUGUGCCAUUUCCUU
208	hsa-miR-572	GUCCGCUCGGCGGUGGCCCA	GGCCGCUGCGGGCGGAAGG
209	hsa-miR-573	CUGAAGUGAUGUGUAACUGAUCAG	GGUAAAGUUAUGUCGCUUGUCAGGG
210	hsa-miR-574-5p	UGAGUGUGUGUGUGUGAGUGUGU	CACGCUCAUGCACACACCCACA
211	hsa-miR-575	GAGCCAGUUGGACAGGAGC	CCUGCCACUGGCUUAU
212	hsa-miR-576-5p	AUUCUAAUUUCUCCACGUCUUU	AAGAUGUGGAAAAAUUGGAAUC
213	hsa-miR-577	UAGAUAAAAUAUUGGUACCUG	GGUUUCAAUACUUUAUCUGCU
214	hsa-miR-578	CUUCUUGUGCUCUAGGAUUGU	AAUCCCGGACAACAAGAAGCU
215	hsa-miR-579-3p	UUCAUUUGGUAUAAACCGCGAUU	UCGCGGUUUGUGCCAGAUGACGA
216	hsa-miR-580-3p	UUGAGAAUGAUGAAUCAUUAGG	UAAUGAUUCAUCAGACUCAGAU
217	hsa-miR-581	UCUUGUGUUCUCUAGAUCAGU	UGAUCUAAAGAACACAAAGAAU
218	hsa-miR-582-5p	UUACAGUUGUUCAACCAGUUACU	UAACUGGUUGAACAACUGAACC
219	hsa-miR-583	CAAAGAGGAAGGUCCCAUUAC	ACUGGGACCUACCUCUUUGGU
220	hsa-miR-584-5p	UUAUGGUUUGCCUGGGACUGAG	CAGUUCCAGGCCAACCAGGCUG
221	hsa-miR-585-3p	UGGGCGUAUCUGUAUGCUA	GCACACAGAUACGCCCAGA
222	hsa-miR-586	UAUGCAUUGUAUUUUUAGGUCC	CCCUAAAAAUACAAUGCAUAAU
223	hsa-miR-587	UUUCCAUAGGUGAUGAGUCAC	GACUCAUCACCAGUGGAAAGC
224	hsa-miR-588	UUGGCCACAAUGGGUUAGAAC	UCUUACCCACCAUGGCCAAAAU
225	hsa-miR-589-5p	UGAGAACCACGUCUGCUCUGAG	UCAGAACAAAUGCCGGUUCCCAGA
226	hsa-miR-590-5p	GAGCUUAUUCAUAAAAGUGCAG	UAAUUUUAUGUAUAAGCUAGU
227	hsa-miR-591	AGACCAUGGGUUCUCAUUGU	ACUGUGGACUCCCUGGCUCUGU
228	hsa-miR-592	UUGUGUCAAUAUGCGAUGAUGU	GUCAUCACGUGGUGACGCAACA
229	hsa-miR-593-5p	AGGCACCAGCCAGGCAUUGCUCAGC	UGUCUCUGCUGGGGUUUCU
230	hsa-miR-595	GAAGUGUGCCGUGGUGUGUCU	GCAUUUAACACCAGCACGCUCAA
231	hsa-miR-596	AAGCCUGCCCGGCUCCUCGGG	CGCAUGGCAGCUGCUGCCCUUCG
232	hsa-miR-597-5p	UGUGUCACUCGAUGACCACUGU	AGUGGUUCUCUUGUGGCUCAAG
233	hsa-miR-598-3p	UACGUCAUCGUUGUCAUCGUCA	GCGGUGAUCCCGAUGGUGUGAGC
234	hsa-miR-599	GUUGUGUCAGUUUAUCAAAC	UUGAUAAGCUGACAUGGGACAG
235	hsa-miR-600	ACUUACAGACAAGAGCCUUGCUC	GGAAGGCUCUUGUCUGUCAGGCA
236	hsa-miR-601	UGGUCUAGGAUUGUUGGAGGAG	CCCCAGGGAUCCUGAAGUCCUUU
237	hsa-miR-602	GACACGGGCGACAGCUGCGGCCC	GCCGAGUGCGUCUCCUGUCAG
238	hsa-miR-603	CACACACUGCAAUUACUUUUGC	AAAAGUAAUUGCAGUGCUUCCC
239	hsa-miR-604	AGGCUGCGGAAUUCAGGAC	GCUUGACCUUCCACGCUCUCG
240	hsa-miR-605-5p	UAAAUCCCAUGGUGCCUUCUCCU	GAGAAGGCACUAUGAGAUUUAGA
241	hsa-miR-606	AAACUACUGAAAAUCAAAGAU	CCUUGGUUUUUAGUAGUUUUA
242	hsa-miR-607	GUUCAAAUCCAGAUCUAUAAC	UAUAGAUCUGGAUUGGAACCC
243	hsa-miR-608	AGGGGUGGUGUUGGGACAGCUCCGU	AGAGCUUCCAUCAAAGGCUGCCUCUUGG
244	hsa-miR-609	AGGGUGUUUCUCUCAUCUCU	AGAUGAGGGCAACACCCUAG
245	hsa-miR-610	UGAGCUAAAUGUGUGCUGGGA	CCAGCACACAUUUAGCUCACA
246	hsa-miR-611	GCGAGGACCCCUCGGGGUCUGAC	GAGAGCGUUGAGGGGAGUUCCAG
247	hsa-miR-612	GCUGGGCAGGGCUUCUGAGCUCCUU	GGGGCUCCAGGGGCCCUCCCUCCAU
248	hsa-miR-613	AGGAAUGUUCCUUCUUUGCC	CAAGUGUGAAGGGACCCUUCCUGU
249	hsa-miR-614	GAACGCCUGUUCUUGCCAGGUGG	GCCUGCAGGGGCAGGCCAG
250	hsa-miR-615-5p	GGGGGUCCCCGGUGCUCGGAUC	UCCGAGCCUGGGUCUCCCUCUU
251	hsa-miR-616-5p	ACUCAAAACCCUUCAGUGACUU	AGUCAUUGGAGGGUUUGAGCAG
252	hsa-miR-617	AGACUUCCCAUUUGAAGGUGGC	CACCUUCAAAUGGUAAGUCCAG
253	hsa-miR-618	AAACUCUACUUGUCCUUCUGAGU	UCAGGAGACAAGCAGGUUUAC
254	hsa-miR-619-3p	GACCUGGACAUGUUUGUGCCCAGU	UGGGAUUACAGGCAUGAGCCACUGCGGUCGA
255	hsa-miR-620	AUGGAGAUAGAUAUAGAAAU	AUCUAUAUCUAGCUCCGUAU
256	hsa-miR-621	GGCUAGCAACAGCGCUUACCU	GUAGGCGGUGCUGCUGUGCUCU
257	hsa-miR-622	ACAGUCUGCUGAGGUUGGAGC	ACUGGUCUCAGCAGAUUGAGG
258	hsa-miR-623	AUCCCUUGCAGGGGCUGUUGGGU	CCGAUGUACUCUGUAGAUGU
259	hsa-miR-624-5p	UAGUACCAGUACCUUGUGUUCA	CACAAGGUAUUGGUAUUACCU
260	hsa-miR-625-5p	AGGGGGAAAGUUCUAUAGUCC	GACUAUAGAACUUUCCCCCUCA
261	hsa-miR-626	AGCUGUCUGAAAAUGUCUU	GAGUAUUUUUAUGCAAUCUGA
262	hsa-miR-627-5p	GUGAGUCUCUAAGAAAAGAGGA	CUCUUUUCUUUGAGACUCACUA
263	hsa-miR-628-5p	AUGCUGACAUAUUUACUAGAGG	UCUAGUAAGAGUGGCAGUCGA
264	hsa-miR-629-5p	UGGGUUUACGUUGGGAGAACU	GUUCUCCCAACGUAAGCCCAGC
265	hsa-miR-630	AGUAUUCUGUACCAGGGAAGGU	CUCUUUGUAUCAUAUUUU
266	hsa-miR-631	AGACCUGGCCCAGACCUCAGC	UGAUGGACUGAGUCAGGGGCCA
267	hsa-miR-632	GUGUCUGCUUCCUGUGGGA	CUUGACGGGAGGCGGAGCGGGG
268	hsa-miR-633	CUAAUAGUAUCUACCACAAUAAA	UAUUGCGGUAGAUACUAUUAACC
269	hsa-miR-634	AACCAGCACCCCAACUUUGGAC	CGAGGGUUGGGGCUUGGUGUC
270	hsa-miR-635	ACUUGGGCACUGAAACAAUGUCC	UCAUUGUUUUGUGUCCAUUGA
271	hsa-miR-636	UGUGCUUGCUCGUCCCGCCCGCA	CGGGCGGGGCCGGCCCCGCUGC
272	hsa-miR-637	ACUGGGGGCUUUCGGGCUCUGCGU	GUUGGCUCGGGCUCCCCACUGC
273	hsa-miR-638	AGGGAUCGCGGGCGGGUGGCGGCCU	GCGCGCCGUGCGCCGCCGGCGUAACUGC
274	hsa-miR-639	AUCGCUGCGGUUGCGAGCGCUGU	GGCGCGCGCGGCCUGGAGGGGCGGGGC
275	hsa-miR-640	AUGAUCCAGGAACCUGCCUCU	GGGCAAGUUCCUGAAGAUCAGAC
276	hsa-miR-641	AAAGACAUAGGAUAGAGUCACCUC	GGUGACUGUCCUAUGUCUUUCC
277	hsa-miR-642a-5p	GUCCCUCUCCAAAUGUGUCUUG	AGACACAUUUGGAGAGGGAACC
278	hsa-miR-643	ACUUGUAUGCUAGCUCAGGUAG	ACCUGAGCUAGAAUACAAGUAG
279	hsa-miR-644a	AGUGUGGCUUUCUUAGAGC	UCAUAAGGAAUGUUGCUCUGU
280	hsa-miR-645	UCUAGGCUGGUACUGCUGA	AGACCAGUACCGGUCUGUGGC
281	hsa-miR-646	AAGCAGCUGCCUCUGAGGC	AGUGGAGUCAGCACACCUGCUUUU
282	hsa-miR-647	GUGGCUGCACUCACUUCCUUC	AGGGAGGGUCAGGCAGGG
283	hsa-miR-648	AAGUGUGCAGGGCACUGGU	AAGUGCAGGACCUGGCACUUAG
284	hsa-miR-649	AAACCUGUGUUGUUCAAGAGUC	UUUUUGAUCGACAUUUGGUUGAA
285	hsa-miR-650	AGGAGGCAGCGCUCUCAGGAC	CCUGGGCUCUGCUCCUCCUCA
286	hsa-miR-651-5p	UUUAGGAUAAGCUUGACUUUUG	AAAGGAAAGUGUAUCCUAAAAG
287	hsa-miR-652-3p	AAUGGCGCCACUAGGGUUGUG	CAACCCUAGGAGAGGGUGCCAUUCA
288	hsa-miR-653-5p	GUGUUGAAACAAUCUCUACUG	CUGGAGUUUGUUUCAAUAUUG
289	hsa-miR-654-5p	UGGUGGGCCGCAGAACAUGUGC	UAUGUCUGCUGACCAUCACCUU
290	hsa-miR-655-3p	AUAAUACAUGGUUAACCUCUUU	AGAGGUUAUCCGUGUUAUGUUC
291	hsa-miR-656-3p	AAUAUUAUACAGUCAACCUCU	AGGUUGCCUGUGAGGUGUUCA
292	hsa-miR-657	GGCAGGUUCUCACCCUCUCUAGG	UGGAGAAGCGUGGACCGGUCCGG
293	hsa-miR-658	GGCGGAGGGAAGUAGGUCCGUUGGU	UUGCGGGCCCUGCCCGCCCGCCAG
294	hsa-miR-659-3p	CUUGGUUCAGGGAGGGUCCCCA	AGGACCUUCCCUGAACCAAGGA
295	hsa-miR-660-5p	UACCCAUUGCAUAUCGGAGUUG	CCUCCUGUGUGCAUGGAUUAC
296	hsa-miR-661	UGCCUGGGUCUCUGGCCUGCGCGU	GCGCAGGCCUGAGCCCUGGUUUC
297	hsa-miR-662	UCCCACGUUGUGGCCCAGCAG	GCCAGGCCCUGACGGUGGGGUG
298	hsa-miR-663a	AGGCGGGGCGCCGCGGGACCGC	GGGAUCCCGCGGCCGUGUUUUCCUGG
299	hsa-miR-665	ACCAGGAGGCUGAGGCCCCU	GGGUCUCUGCCUCUACCCA
300	hsa-miR-668-3p	UGUCACUCGGCUCGGCCCACUAC	AAGUGCGCCUCGGGUGAGCAUG
301	hsa-miR-671-5p	AGGAAGCCCUGGAGGGGCUGGAG	UCCGGUUCUCAGGGCUCCACC
302	hsa-miR-708-5p	AAGGAGCUUACAAUCUAGCUGGG	CAACUAGACUGUGAGCUUCUAG
303	hsa-miR-7-5p	UGGAAGACUAGUGAUUUUGUUGU	CAACAAAUCACAGUCUGCCAUA
304	hsa-miR-7-5p	UGGAAGACUAGUGAUUUUGUUGU	CAACAAAUCCCAGUCUACCUAA
305	hsa-miR-7-5p	UGGAAGACUAGUGAUUUUGUUGU	AACAAGUCACAGCCGGCCUCA
306	hsa-miR-744-5p	UGCGGGGCUAGGGCUAACAGCA	CUGUUGCCACUAACCUCAACCU
307	hsa-miR-758-3p	UUUGUGACCUGGUCCACUAACC	AUGGUUGACCAGAGAGCACACG
308	hsa-miR-760	CGGCUCUGGGUCUGUGGGGA	CCCUCAGUCCACCAGAGCCCGGA
309	hsa-miR-765	UGGAGGAGAAGGAAGGUGAUG	AGACAGCCCUUUUCAAGCCCU
310	hsa-miR-766-3p	ACUCCAGCCCCACAGCCUCAGC	GGAGGAAUUGGUGCUGGUCUUU
311	hsa-miR-767-5p	UGCACCAUGGUUGUCUGAGCAUG	UCUGCUCAUACCCCAUGGUUUCU
312	hsa-miR-769-5p	UGAGACCUCUGGGUUCUGAGCU	CUGGGAUCUCCGGGGUCUUGGUU
313	hsa-miR-770-5p	UCCAGUACCACGUGUCAGGGCCA	GCCUGAUGUGGUGCUGGGGC
314	hsa-miR-802	CAGUAACAAAGAUUCAUCCUUGU	AAGGAGAAUCUUUGUCACUUAG
315	hsa-miR-873-5p	GCAGGAACUUGUGAGUCUCCU	GAGACUGAUGAGUUCCCGGGA
316	hsa-miR-874-3p	CUGCCCUGGCCCGAGGGACCGA	GGCCCCACGCACCAGGGUAAGA
317	hsa-miR-875-5p	UAUACCUCAGUUUUAUCAGGUG	CCUGGAAACACUGAGGUUGUG
318	hsa-miR-876-5p	UGGAUUUCUUUGUGAAUCACCA	UGGUGGUUUACAAAGUAAUUCA
319	hsa-miR-877-5p	GUAGAGGAGAUGGCGCAGGG	UCCUCUUCUCCCUCCUCCCAG
320	hsa-miR-885-5p	UCCAUUACACUACCCUGCCUCU	AGGCAGCGGGGUGUAGUGGAUA
321	hsa-miR-887-3p	GUGAACGGGCGCCAUCCCGAGG	UUGGGAGCCCUGUUAGACUC
322	hsa-miR-888-5p	UACUCAAAAAGCUGUCAGUCA	GACUGACACCUCUUUGGGUGAA
323	hsa-miR-889-3p	UUAAUAUCGGACAACCAUUGU	AAUGGCUGUCCGUAGUAUGGUC
324	hsa-miR-890	UACUUGGAAAGGCAUCAGUUG	ACUAUUCCCUUUCUGAGUAGA
325	hsa-miR-9-5p	UCUUUGGUUAUCUAGCUGUAUGA	AUAAAGCUAGAUAACCGAAAGU
326	hsa-miR-920	GGGGAGCUGUGGAAGCAGUA	UUGUUCUACAGAAGACCUG
327	hsa-miR-921	CUAGUGAGGGACAGAACCAGGAUUC	GUCCAUGGGCCUGGAUCACUGGCU
328	hsa-miR-922	GCAGCAGAGAAUAGGACUACGUC	CGUUUUCCCUCUCCCUGUCC
329	hsa-miR-924	AGAGUCUUGUGAUGUCUUGC	AGGGCCAUCCAACCUAGAGUCUAC
330	hsa-miR-9-5p	UCUUUGGUUAUCUAGCUGUAUGA	AUAAAGCUAGAUAACCGAAAGU
331	hsa-miR-92b-5p	AGGGACGGGACGCGGUGCAGUG	UAUUGCACUCGUCCCGGCCUCC
332	hsa-miR-933	UGUGCGCAGGGAGACCUCUCCC	CAGAGGUCCUCGGGGCGCGCG
333	hsa-miR-934	UGUCUACUACUGGAGACACUGG	AGAGUCUCCAGUAAUGGACGGG
334	hsa-miR-935	CCAGUUACCGCUUCCGCUACCGC	AGUGGCGGGAGCGGCCCCUCGGC
335	hsa-miR-936	ACAGUAGAGGGAGGAAUCGCAG	GAGAGACCUUGCUUCUACUUUAC
336	hsa-miR-937-3p	AUCCGCGCUCUGACUCUCUGCC	CGGUGAGUCAGGGUGGGGCUGG
337	hsa-miR-938	UGCCCUUAAAGGUGAACCCAGU	CGUGGUACACCUUUAAGAACU
338	hsa-miR-939-5p	UGGGGAGCUGAGGCUCUGGGGGUG	ACCCUGGGCCUCUGCUCCCCAGU
339	hsa-miR-9-5p	UCUUUGGUUAUCUAGCUGUAUGA	AUAAAGCUAGAUAACCGAAAGU
340	hsa-miR-940	AAGGCAGGGCCCCCGCUCCCC	GGAGCGGGGCCUGGGCAGCC
341	hsa-miR-942-5p	UCUUCUCUGUUUUGGCCAUGUG	CAUGGCCGAAACAGAGAAGUUA
342	hsa-miR-943	CUGACUGUUGCCGUCCUCCAG	GGGGGACGUUUGCCGGUCACUG
343	hsa-miR-944	AAAUUAUUGUACAUCGGAUGAG	CAUCUGAUAUACAAUAUUUUCU
344	hsa-miR-99a-5p	AACCCGUAGAUCCGAUCUUGUG	CAAGCUCGCUUCUAUGGGUCUG
345	hsa-miR-99b-5p	CACCCGUAGAACCGACCUUGCG	CAAGCUCGUGUCUGUGGGUCCG
346	hsa-miR-106a-5p	AAAAGUGCUUACAGUGCAGGUAG	CUGCAAUGUAAGCACUUCUUAC
347	hsa-miR-106b-5p	UAAAGUGCUGACAGUGCAGAU	CCGCACUGUGGGUACUUGCUGC
348	hsa-miR-1224-5p	GUGAGGACUCGGGAGGUGG	CCCCACCUCCUCUCUCCUCAG
349	hsa-miR-1225-5p	GUGGGUACGGCCCAGUGGGGGG	UGAGCCCCUGUGCCGCCCCCAG
350	hsa-miR-1226-5p	GUGAGGGCAUGCAGGCCUGGAUGGGG	UCACCAGCCCUGUGUUCCCUAG
351	hsa-miR-1227-3p	CGUGCCACCCUUUUCCCCAG	GGGGCCAGGCGGUGGUGGGC
352	hsa-miR-1228-5p	GUGGGCGGGGGCAGGUGUGUG	UCACACCUGCCUCGCCCCCC
353	hsa-miR-1229-3p	CUCUCACCACUGCCCUCCCACAG	GUGGGUAGGGUUUGGGGGAGAGCG
354	hsa-miR-1231	GUGUCUGGGCGGACAGCUGC	GUCUGUUCUUGCCACAGUUGGAG
355	hsa-miR-1233-3p	UGAGCCCUGUCCUCCCGCAG	GUGGGAGGCCAGGGCACGGCAGG
356	hsa-miR-1234-3p	UCGGCCUGACCACCCACCCCAC	GGGGUGGCUGGGGGGGGGGG
357	hsa-miR-1236-3p	CCUCUUCCCCUUGUCUCUCCAG	GUGAGUGACAGGGGAAAUGGGGAU
358	hsa-miR-1237-3p	UCCUUCUGCUCCGUCCCCCAG	GGGAGGGCCCAGGCGCGGGCAGGGGU
359	hsa-miR-1238-3p	CUUCCUCGUCUGUCUGCCCC	GAGCCCCAGUGUGUGGUUGGGGC
360	hsa-miR-125a-5p	UCCCUGAGACCCUUUAACCUGUGA	ACAGGUGAGGUUCUUGGGAGCC
361	hsa-miR-130a-5p	UUCACAUUGUGCUACUGUCUGC	CAGUGCAAUGUUAAAAGGGCAU
362	hsa-miR-130b-5p	ACUCUUUCCCUGUUGCACUAC	CAGUGCAAUGAUGAAAGGGCAU
363	hsa-miR-133b	UUUGGUCCCCUUCAACCAGCUA	GCUGGUCAAACGGAACCAAGUC
364	hsa-miR-135b-5p	UAUGGCUUUUCAUUCCUAUGUGA	AUGUAGGGCUAAAAGCCAUGGG
365	hsa-miR-146a-5p	UGAGAACUGAAUUCCAUGGGUU	CCUCUGAAAUUCAGUUCUUCAG
366	hsa-miR-146b-5p	UGAGAACUGAAUUCCAUAGGCU	UGCCCUGUGGACUCAGUUCUGG
367	hsa-miR-147b	GUGUGCGGAAAUGCUUCUGCUA	GUGGAAACAUUUCUGCACAAAC
368	hsa-miR-148a-5p	AAAGUUCUGAGACACUCCGACU	UCAGUGCACUACAGAACUUUGU
369	hsa-miR-148b-5p	AAGUUCUGUUAUACACUCAGGC	UCAGUGCAUCACAGAACUUUGU
370	hsa-miR-16-5p	UAGCAGCACGUAAAUAUUGGCG	CCAGUAUUAACUGUGCUGCUGA
371	hsa-miR-16-5p	UAGCAGCACGUAAAUAUUGGCG	CCAAUAUUACUGUGCUGCUUUA
372	hsa-miR-181c-5p	AACAUUCAACCUGUCGGUGAGU	AACCAUCGACCGUUGAGUGGAC
373	hsa-miR-181d-5p	AACAUUCAUUGUUGUCGGUGGGU	CCACCGGGGGAUGAAUGUCAC
374	hsa-miR-190b	UGAUAUGUUUGAUAUUGGGUU	CUAAAUGUCAAACAUAUUCUU
375	hsa-miR-193a-5p	UGGGUCUUUGCGGGCGAGAUGA	AACUGGCCUACAAAGUCCCAGU
376	hsa-miR-193b-5p	CGGGGUUUUGAGGGCGAGAUGA	AACUGGCCCUCAAAGUCCCGCU
377	hsa-miR-199b-5p	CCCAGUGUUUAGACUAUCUGUUC	ACAGUAGUCUGCACAUUGGUUA
378	hsa-miR-200a-5p	CAUCUUACCGGACAGUGCUGGA	UAACACUGUCUGGUAACGAUGU
379	hsa-miR-200b-5p	CAUCUUACUGGGCAGCAUUGGA	UAAUACUGCCUGGUAAUGAUGA
380	hsa-miR-200c-5p	CGUCUUACCCAGCAGUGUUUGG	UAAUACUGCCGGGUAAUGAUGGA
381	hsa-miR-208a-3p	AUAAGACGAGCAAAAAGCUUGU	GAGCUUUUGGCCCGGGUUAUAC
382	hsa-miR-208b-3p	AUAAGACGAACAAAAGGUUUGU	AAGCUUUUUGCUCGAAUUAUGU
383	hsa-miR-216a-5p	UAAUCUCAGCUGGCAACUGUGA	ACAGUGGUCUCUGGGAUUAUG
384	hsa-miR-216b-5p	AAAUCUCUGCAGGCAAAUGUGA	ACACACUUACCCGUAGAGAUUCUA
385	hsa-miR-24-1-5p	UGCCUACUGAGCUGAUAUCAGU	UGGCUCAGUUCAGCAGGAACAG
386	hsa-miR-24-2-5p	UGCCUACUGAGCUGAAACACAG	UGGCUCAGUUCAGCAGGAACAG
387	hsa-miR-301a-3p	CAGUGCAAUAGUAUUGUCAAAGC	UCUGACUUUAUUGCACUACU
388	hsa-miR-301b-3p	CAGUGCAAUGAUAUUGUCAAAGC	UCUGACGAGGUUGCACUACU
389	hsa-miR-302a-5p	ACUUAAACGUGGAUGUACUUGCU	UAAGUGCUUCCAUGUUUUGGUGA
390	hsa-miR-302b-5p	ACUUUAACAUGGAAGUGCUUUC	UAAGUGCUUCCAUGUUUUAGUAG
391	hsa-miR-302c-5p	UUUAACAUGGGGGUACCUGCUG	UAAGUGCUUCCAUGUUUCAGUGG
392	hsa-miR-302d-5p	ACUUUAACAUGGAGGCACUUGC	UAAGUGCUUCCAUGUUUGAGUGU
393	hsa-miR-374a-5p	UUAUAAUACAACCUGAUAAGUG	CUUAUCAGAUUGUAUUGUAAUU
394	hsa-miR-374b-5p	AUAUAAUACAACCUGCUAAGUG	CUUAGCAGGUUGUAUUAUCAUU
395	hsa-miR-376b-3p	AUCAUAGAGGAAAAUCCAUGUU	CGUGGAUAUUCCUUCUAUGUUUA
396	hsa-miR-376c-3p	AACAUAGAGGAAAUUCCACGU	GUGGAUAUUCCUUCUAUGUUUA
397	hsa-miR-422a	ACUGGACUUAGGGUCAGAAGGC	UCUCUGUCCCUGAGCCAAGC
398	hsa-miR-449a	UGGCAGUGUAUUGUUAGCUGGU	CGGCUAACAUGCAACUGCUGUC
399	hsa-miR-450b-5p	UUUUGCAAUAUGUUCCUGAAUA	UUGGGAUCAUUUUGCAUCCAUA
400	hsa-miR-487a-3p	AAUCAUACAGGGACAUCCAGUU	GUGGUUAUCCCUGCUGUGUUCG
401	hsa-miR-487b-3p	AAUCGUACAGGGUCAUCCACUU	GUGGUUAUCCCUGUCCUGUUCG
402	hsa-miR-513b-5p	UUCACAAGGAGGUGUCAUUUAU	AAAUGUCACCUUUUUGAGAGGA
403	hsa-miR-513c-5p	UUCUCAAGGAGGUGUCGUUUAU	AAAUUUCACCUUUCUGAGAAGA
404	hsa-miR-517-5p	CCUCUAGAUGGAAGCACUGUCU	AUCGUGCAUCCCUUUAGAGUGU
405	hsa-miR-517-5p	CCUCUAGAUGGAAGCACUGUCU	UCGUGCAUCCCUUUAGAGUGUU
406	hsa-miR-517-5p	CCUCUAGAUGGAAGCACUGUCU	AUCGUGCAUCCUUUUAGAGUGU
407	hsa-miR-518b	CAAAGCGCUCCCCUUUAGAGGU	CUCCAGAGGGAAGCGCUUUCUGUU
408	hsa-miR-518c-5p	UCUCUGGAGGGAAGCACUUUCUG	CAAAGCGCUUCUCUUUAGAGUGU
409	hsa-miR-518d-5p	CUCUAGAGGGAAGCACUUUCUG	CAAAGCGCUUCCCUUUGGAGC
410	hsa-miR-518e-5p	CUCUAGAGGGAAGCGCUUUCUG	AAAGCGCUUCCCUUCAGAGUG
411	hsa-miR-518f-5p	CUCUAGAGGGAAGCACUUUCUC	GAAAGCGCUUCUCUUUAGAGG
412	hsa-miR-519b-5p	CUCUAGAGGGAAGCGCUUUCUG	AAAGUGCAUCCUUUUAGAGGUU
413	hsa-miR-519c-5p	CUCUAGAGGGAAGCGCUUUCUG	AAAGUGCAUCUUUUUAGAGGAU
414	hsa-miR-519d-3p	CAAAGUGCCUCCCUUUAGAGUG	CUCCAAAGGGAAGCGCUUUCUGUU
415	hsa-miR-519e-5p	UUCUCCAAAAGGGAGCACUUUC	AAGUGCCUCCUUUUAGAGUGUU
416	hsa-miR-520a-5p	CUCCAGAGGGAAGUACUUUCU	AAAGUGCUUCCCUUUGGACUGU
417	hsa-miR-520b	AAAGUGCUUCCUUUUAGAGGG	CUCUACAGGGAAGCGCUUUCU
418	hsa-miR-520c-5p	CUCUAGAGGGAAGCACUUUCUG	AAAGUGCUUCCUUUUAGAGGGU
419	hsa-miR-520d-5p	CUACAAAGGGAAGCCCUUUC	AAAGUGCUUCUCUUUGGUGGGU
420	hsa-miR-520e	AAAGUGCUUCCUUUUUGAGGG	CUCAAGAUGGAAGCAGUUUCU
421	hsa-miR-520f-3p	AAGUGCUUCCUUUUAGAGGGUU	CCCUCUAAAGGGAAGCGCUUUC
422	hsa-miR-520g-3p	ACAAAGUGCUUCCCUUUAGAGUGU	CCUCUAGAGGAAGCACUUUCUGUUU
423	hsa-miR-520h	ACAAAGUGCUUCCCUUUAGAGU	UCUAGAGGAAGCACUUUCUGUUU
424	hsa-miR-526b-5p	CUCUUGAGGGAAGCACUUUCUGU	GAAAGUGCUUCCUUUUAGAGGC
425	hsa-miR-548b-5p	AAAAGUAAUUGUGGUUUUGGCC	CAAGAACCUCAGUUGCUUUUGU
426	hsa-miR-548c-5p	AAAAGUAAUUGCGGUUUUUGCC	CAAAAAUCUCAAUUACUUUUGC
427	hsa-miR-551a	GCGACCCACUCUUGGUUUCCA	GAAAUCCAGAGUGGGUGGGGCCA
428	hsa-miR-551b-5p	GAAAUCAAGCGUGGGUGAGACC	GCGACCCAUACUUGGUUUCAG
429	hsa-let-7a-5p	UGAGGUAGUAGGUUGUAUAGUU	CUAUACAAUCUACUGUCUUUC
430	hsa-let-7a-5p	UGAGGUAGUAGGUUGUAUAGUU	CUAUACAAUCUACUGUCUUUC
431	hsa-let-7f-5p	UGAGGUAGUAGAUUGUAUAGUU	CUAUACAAUCUAUUGCCUUCCC
432	hsa-let-7f-5p	UGAGGUAGUAGAUUGUAUAGUU	CUAUACAGUCUACUGUCUUUCC
433	hsa-miR-891a-5p	UGCAACGAACCUGAGCCACUGA	AGUGGCACAUGUUUGUUGUGAG
434	hsa-miR-891b	UGCAACUUACCUGAGUCAUUGA	AAUGGCACAUGUUUGUUGUUAG
435	hsa-miR-892a	CACUGUGUCCUUUCUGCGUAG	ACUCAGAAAGGUGCCAGUCAC
436	hsa-miR-892b	CACUGGCUCCUUUCUGGGUAGA	UACUCAGAAAGGUGCCAUUUAU
437	hsa-miR-101-5p	CAGUUAUCACAGUGCUGAUGCU	UACAGUACUGUGAUAACUGAA
438	hsa-miR-101-3p	UACAGUACUGUGAUAACUGAA	CGGUUAUCAUGGUACCGAUGCU
439	hsa-miR-103-3p	AGCAGCAUUGUACAGGGCUAUGA	GGCUUCUUUACAGUGCUGCCUUG
440	hsa-miR-105-5p	UCAAAUGCUCAGACUCCUGUGGU	ACGGAUGUUUGAGCAUGUGCUA
441	hsa-miR-105-5p	UCAAAUGCUCAGACUCCUGUGGU	ACGGAUGUUUGAGCAUGUGCUA
442	hsa-miR-124-5p	CGUGUUCACAGCGGACCUUGAU	UAAGGCACGCGGUGAAUGCC
443	hsa-miR-124-5p	CGUGUUCACAGCGGACCUUGAU	UAAGGCACGCGGUGAAUGCC
444	hsa-miR-124-5p	CGUGUUCACAGCGGACCUUGAU	UAAGGCACGCGGUGAAUGCC
445	hsa-miR-128-3p	UCACAGUGAACCGGUCUCUUU	CGGGGCCGUAGCACUGUCUGAGA
446	hsa-miR-128-3p	UCACAGUGAACCGGUCUCUUU	GGGGGCCGAUACACUGUACGAGA
447	hsa-miR-129-5p	CUUUUUGCGGUCUGGGCUUGC	AAGCCCUUACCCCAAAAAGUAU
448	hsa-miR-129-5p	CUUUUUGCGGUCUGGGCUUGC	AAGCCCUUACCCCAAAAAGCAU
449	hsa-miR-138-5p	AGCUGGUGUUGUGAAUCAGGCCG	GCUACUUCACAACACCAGGGCC
450	hsa-miR-138-5p	AGCUGGUGUUGUGAAUCAGGCCG	GCUAUUUCACGACACCAGGGUU
451	hsa-miR-153-3p	UUGCAUAGUCACAAAAGUGAUC	UCAUUUUUGUGAUCUGCAGCU
452	hsa-miR-153-3p	UUGCAUAGUCACAAAAGUGAUC	UCAUUUUUGUGAUGUUGCAGCU
453	hsa-miR-194-5p	UGUAACAGCAACUCCAUGUGGA	CAGUGGAGAUGCUGUUACUUU
454	hsa-miR-194-5p	UGUAACAGCAACUCCAUGUGGA	CCAGUGGGGCUGCUGUUAUCUG
455	hsa-miR-19b-1-5p	AGUUUUGCAGGUUUGCAUCCAGC	UGUGCAAAUCCAUGCAAAACUGA
456	hsa-miR-19b-2-5p	AGUUUUGCAGGUUUGCAUUUCA	UGUGCAAAUCCAUGCAAAACUGA
457	hsa-miR-218-5p	UUGUGCUUGAUCUAACCAUGU	AUGGUUCCGUCAAGCACCAUGG
458	hsa-miR-218-5p	UUGUGCUUGAUCUAACCAUGU	CAUGGUUCUGUCAAGCACCGCG
459	hsa-miR-219a-5p	UGAUUGUCCAAACGCAAUUCU	AGAGUUGAGUCUGGACGUCCCG
460	hsa-miR-219a-5p	UGAUUGUCCAAACGCAAUUCU	AGAAUUGUGGCUGGACAUCUGU
461	hsa-miR-26a-5p	UUCAAGUAAUCCAGGAUAGGCU	CCUAUUCUUGGUUACUUGCACG
462	hsa-miR-26a-5p	UUCAAGUAAUCCAGGAUAGGCU	CCUAUUCUUGAUUACUUGUUUC
463	hsa-miR-29b-1-5p	GCUGGUUUCAUAUGGUGGUUUAGA	UAGCACCAUUUGAAAUCAGUGUU
464	hsa-miR-29b-2-5p	CUGGUUUCACAUGGUGGCUUAG	UAGCACCAUUUGAAAUCAGUGUU
465	hsa-miR-30c-5p	UGUAAACAUCCUACACUCUCAGC	CUGGGAGAGGGUUGUUUACUCC
466	hsa-miR-30c-5p	UGUAAACAUCCUACACUCUCAGC	CUGGGAGAAGGCUGUUUACUCU
467	hsa-miR-329-3p	AACACACCUGGUUAACCUCUUU	AGAGGUUUUCUGGGUUUCUGUUUC
468	hsa-miR-329-3p	AACACACCUGGUUAACCUCUUU	AGAGGUUUUCUGGGUUUCUGUUUC
469	hsa-miR-365a-3p	UAAUGCCCCUAAAAAUCCUUAU	GAGGGACUUUUGGGGGCAGAUGU
470	hsa-miR-509-5p	UACUGCAGACAGUGGCAAUCA	UGAUUGGUACGUCUGUGGGUAG
471	hsa-miR-509-5p	UACUGCAGACAGUGGCAAUCA	UGAUUGGUACGUCUGUGGGUAG
472	hsa-miR-509-3-5p	UACUGCAGACGUGGCAAUCAUG	UGAUUGGUACGUCUGUGGGUAG
473	hsa-miR-511-5p	GUGUCUUUUGCUCUGCAGUCA	AAUGUGUAGCAAAAGACAGAA
474	hsa-miR-511-5p	GUGUCUUUUGCUCUGCAGUCA	AAUGUGUAGCAAAAGACAGAA
475	hsa-miR-512-5p	CACUCAGCCUUGAGGGCACUUUC	AAGUGCUGUCAUAGCUGAGGUC
476	hsa-miR-512-5p	CACUCAGCCUUGAGGGCACUUUC	AAGUGCUGUCAUAGCUGAGGUC
477	hsa-miR-514a-3p	AUUGACACUUCUGUGAGUAGA	UACUCUGGAGAGUGACAAUCA
478	hsa-miR-514a-3p	AUUGACACUUCUGUGAGUAGA	UACUCUGGAGAGUGACAAUCA
479	hsa-miR-514a-3p	AUUGACACUUCUGUGAGUAGA	UACUCUGGAGAGUGACAAUCA
480	hsa-miR-515-5p	UUCUCCAAAAGAAAGCACUUUCUG	GAGUGCCUUCUUUUGGAGCGUU
481	hsa-miR-515-5p	UUCUCCAAAAGAAAGCACUUUCUG	GAGUGCCUUCUUUUGGAGCGUU
482	hsa-miR-521	AACGCACUUCCCUUUAGAGUGU	CCUCCAAAGGGAAGAACUUUCU
483	hsa-miR-521	AACGCACUUCCCUUUAGAGUGU	UCUCCAAAGGGAAGAAUUUUC
484	hsa-miR-550a-5p	AGUGCCUGAGGGAGUAAGAGCCC	UGUCUUACUCCCUCAGGCACAU
485	hsa-miR-550a-5p	AGUGCCUGAGGGAGUAAGAGCCC	UGUCUUACUCCCUCAGGCACAU
486	hsa-miR-92a-1-5p	AGGUUGGGAUCGGUUGCAAUGCU	UAUUGCACUUGUCCCGGCCUGU
487	hsa-miR-92a-2-5p	GGGUGGGGAUUUGUUGCAUUAC	UAUUGCACUUGUCCCGGCCUGU
488	hsa-miR-941	CACCCGGCUGUGUGCACAUGUGC	ACAUGUGCCCAGGGCCCGGGACAGCG
489	hsa-miR-941	CACCCGGCUGUGUGCACAUGUGC	ACAUGUGCCCAGGGCCCGGGACAG
490	hsa-miR-941	CACCCGGCUGUGUGCACAUGUGC	ACAUGUGCCCAGGGCCCGGGACAG
491	hsa-miR-941	CACCCGGCUGUGUGCACAUGUGC	ACAUGUGCCCAGGGCCCGGGACAG
492	hsa-miR-125b	UCCCUGAGACCCUAACUUGUGA	ACGGGUUAGGCUCUUGGGAGCU
493	hsa-miR-125b	UCCCUGAGACCCUAACUUGUGA	UCACAAGUCAGGCUCUUGGGAC
494	hsa-miR-133a-3p	UUUGGUCCCCUUCAACCAGCUG	GCUGGUAAAAUGGAACCAAAUC
495	hsa-miR-133a-3p	UUUGGUCCCCUUCAACCAGCUG	GCUGGUAAAAUGGAACCAAAUC
496	hsa-miR-135a-5p	UAUGGCUUUUUAUUCCUAUGUGA	UAUAGGGAUUGGAGCCGUGGCG
497	hsa-miR-135a-5p	UAUGGCUUUUUAUUCCUAUGUGA	AUGUAGGGAUGGAAGCCAUGAA
498	hsa-miR-181a-5p	AACAUUCAACGCUGUCGGUGAGU	ACCAUCGACCGUUGAUUGUACC
499	hsa-miR-181a-5p	AACAUUCAACGCUGUCGGUGAGU	ACCACUGACCGUUGACUGUACC
500	hsa-miR-181b-5p	AACAUUCAUUGCUGUCGGUGGGU	UCACUGAACAAUGAAUGCAAC
501	hsa-miR-181b-5p	AACAUUCAUUGCUGUCGGUGGGU	UCACUGAUCAAUGAAUGCAAA
502	hsa-miR-196a-5p	UAGGUAGUUUCAUGUUGUUGGG	CAACAACAUUAAACCACCCGAU
503	hsa-miR-196a-5p	UAGGUAGUUUCAUGUUGUUGGG	CGGCAACAAGAAACUGCCUGAG
504	hsa-miR-199a-5p	CCCAGUGUUCAGACUACCUGUUC	ACAGUAGUCUGCACAUUGGUUA
505	hsa-miR-199a-5p	CCCAGUGUUCAGACUACCUGUUC	ACAGUAGUCUGCACAUUGGUUA
506	hsa-miR-376a-5p	GUAGAUUCUCCUUCUAUGAGUA	AUCAUAGAGGAAAAUCCACGU
507	hsa-miR-376a-3p	AUCAUAGAGGAAAAUCCACGU	GUAGAUUUUCCUUCUAUGGUUA
508	hsa-miR-450a-5p	UUUUGCGAUGUGUUCCUAAUAU	AUUGGGAACAUUUUGCAUGUAU
509	hsa-miR-450a-5p	UUUUGCGAUGUGUUCCUAAUAU	AUUGGGGACAUUUUGCAUUCAU
510	hsa-miR-513a-5p	UUCACAGGGAGGUGUCAU	UAAAUUUCACCUUUCUGAGAAGG
511	hsa-miR-513a-5p	UUCACAGGGAGGUGUCAU	UAAAUUUCACCUUUCUGAGAAGG
512	hsa-miR-516a-5p	UUCUCGAGGAAAGAAGCACUUUC	UGCUUCCUUUCAGAGGGU
513	hsa-miR-516a-5p	UUCUCGAGGAAAGAAGCACUUUC	UGCUUCCUUUCAGAGGGU
514	hsa-miR-516b-5p	AUCUGGAGGUAAGAAGCACUUU	UGCUUCCUUUCAGAGGGU
515	hsa-miR-516b-5p	AUCUGGAGGUAAGAAGCACUUU	UGCUUCCUUUCAGAGGGU
516	hsa-miR-518a-5p	CUGCAAAGGGAAGCCCUUUC	GAAAGCGCUUCCCUUUGCUGGA
517	hsa-miR-518a-5p	CUGCAAAGGGAAGCCCUUUC	GAAAGCGCUUCCCUUUGCUGGA
518	hsa-miR-519a-5p	CUCUAGAGGGAAGCGCUUUCUG	AAAGUGCAUCCUUUUAGAGUGU
519	hsa-miR-519a-3p	AAAGUGCAUCCUUUUAGAGUGU	CCUCUACAGGGAAGCGCUUUCU
520	hsa-miR-526a	CUCUAGAGGGAAGCACUUUCUG	GAAAGCGCUUCCUUUUAGAGGA
521	hsa-miR-526a	CUCUAGAGGGAAGCACUUUCUG	GAACAUGCAUCCUUUCAGAGGG
522	hsa-miR-548a-3p	CAAAACUGGCAAUUACUUUUGC	AAAAGUAAUUGUGAUUUUUGCC
523	hsa-miR-548a-3p	CAAAACUGGCAAUUACUUUUGC	AAAAGUAAUUGGGGUUUUUUGCC
524	hsa-miR-548a-5p	AAAAGUAAUUGCGAGUUUUACC	CAAAACUGGCAAUUACUUUUGC
525	hsa-miR-548d-5p	AAAAGUAAUUGUGGUUUUUGCC	CAAAAACCACAGUUUCUUUUGC
526	hsa-miR-548d-5p	AAAAGUAAUUGUGGUUUUUGCC	CAAAAACCACAGUUUCUUUUGC
527	hsa-miR-17-3p	ACUGCAGUGAAGGCACUUGUAG	CAAAGUGCUUACAGUGCAGGUAG
528	hsa-miR-21-3p	CAACACCAGUCGAUGGGCUGU	UAGCUUAUCAGACUGAUGUUGA
529	hsa-miR-22-3p	AAGCUGCCAGUUGAAGAACUGU	AGUUCUUCAGUGGCAAGCUUUA
530	hsa-miR-25-3p	CAUUGCACUUGUCUCGGUCUGA	AGGCGGAGACUUGGGCAAUUG
531	hsa-miR-28-3p	CACUAGAUUGUGAGCUCCUGGA	AAGGAGCUCACAGUCUAUUGAG
532	hsa-miR-31-3p	UGCUAUGCCAACAUAUUGCCAU	AGGCAAGAUGCUGGCAUAGCU
533	hsa-miR-32-3p	CAAUUUAGUGUGUGUGAUAUUU	UAUUGCACAUUACUAAGUUGCA
534	hsa-let-7b-3p	CUAUACAACCUACUGCCUUCCC	UGAGGUAGUAGGUUGUGUGGUU
535	hsa-let-7d-3p	CUAUACGACCUGCUGCCUUUCU	AGAGGUAGUAGGUUGCAUAGUU
536	hsa-let-7e-3p	CUAUACGGCCUCCUAGCUUUCC	UGAGGUAGGAGGUUGUAUAGUU
537	hsa-let-7g-3p	CUGUACAGGCCACUGCCUUGC	UGAGGUAGUAGUUUGUACAGUU
538	hsa-let-7i-3p	CUGCGCAAGCUACUGCCUUGCU	UGAGGUAGUAGUUUGUGCUGUU
539	hsa-miR-93-3p	ACUGCUGAGCUAGCACUUCCCG	CAAAGUGCUGUUCGUGCAGGUAG
540	hsa-miR-96-3p	AAUCAUGUGCAGUGCCAAUAUG	UUUGGCACUAGCACAUUUUUGCU
541	hsa-miR-100-3p	CAAGCUUGUAUCUAUAGGUAUG	AACCCGUAGAUCCGAACUUGUG
542	hsa-miR-10a-3p	CAAAUUCGUAUCUAGGGGAAUA	UACCCUGUAGAUCCGAAUUUGUG
543	hsa-miR-10b-3p	ACAGAUUCGAUUCUAGGGGAAU	UACCCUGUAGAACCGAAUUUGUG
544	hsa-miR-122-3p	AACGCCAUUAUCACACUAAAUA	UGGAGUGUGACAAUGGUGUUUG
545	hsa-miR-126-3p	UCGUACCGUGAGUAAUAAUGCG	CAUUAUUACUUUUGGUACGCG
546	hsa-miR-127-3p	UCGGAUCCGUCUGAGCUUGGCU	CUGAAGCUCAGAGGGCUCUGAU
547	hsa-miR-132-3p	UAACAGUCUACAGCCAUGGUCG	ACCGUGGCUUUCGAUUGUUACU
548	hsa-miR-136-3p	CAUCAUCGUCUCAAAUGAGUCU	ACUCCAUUUGUUUUGAUGAUGGA
549	hsa-miR-139-3p	GGAGACGCGGCCCUGUUGGAGU	UCUACAGUGCACGUGUCUCCAG
550	hsa-miR-140-3p	UACCACAGGGUAGAACCACGG	CAGUGGUUUUACCCUAUGGUAG
551	hsa-miR-141-3p	UAACACUGUCUGGUAAAGAUGG	CAUCUUCCAGUACAGUGUUGGA
552	hsa-miR-142-3p	UGUAGUGUUUCCUACUUUAUGGA	CAUAAAGUAGAAAGCACUACU
553	hsa-miR-143-3p	UGAGAUGAAGCACUGUAGCUC	GGUGCAGUGCUGCAUCUCUGGU
554	hsa-miR-144-3p	UACAGUAUAGAUGAUGUACU	GGAUAUCAUCAUAUACUGUAAG
555	hsa-miR-145-3p	GGAUUCCUGGAAAUACUGUUCU	GUCCAGUUUUCCCAGGAAUCCCU
556	hsa-miR-149-3p	AGGGAGGGACGGGGGCUGUGC	UCUGGCUCCGUGUCUUCACUCCC
557	hsa-miR-150-3p	CUGGUACAGGCCUGGGGGACAG	UCUCCCAACCCUUGUACCAGUG
558	hsa-miR-151-3p	CUAGACUGAAGCUCCUUGAGG	UCGAGGAGCUCACAGUCUAGU
559	hsa-miR-154-3p	AAUCAUACACGGUUGACCUAUU	UAGGUUAUCCGUGUUGCCUUCG
560	hsa-miR-155-3p	CUCCUACAUAUUAGCAUUAACA	UUAAUGCUAAUCGUGAUAGGGGU
561	hsa-miR-15a-3p	CAGGCCAUAUUGUGCUGCCUCA	UAGCAGCACAUAAUGGUUUGUG
562	hsa-miR-15b-3p	CGAAUCAUUAUUUGCUGCUCUA	UAGCAGCACAUCAUGGUUUACA
563	hsa-miR-182-3p	UGGUUCUAGACUUGCCAACUA	UUUGGCAAUGGUAGAACUCACACU
564	hsa-miR-183-3p	GUGAAUUACCGAAGGGCCAUAA	UAUGGCACUGGUAGAAUUCACU
565	hsa-miR-185-3p	AGGGGCUGGCUUUCCUCUGGUC	UGGAGAGAAAGGCAGUUCCUGA
566	hsa-miR-186-3p	GCCCAAAGGUGAAUUUUUUGGG	CAAAGAAUUCUCCUUUUGGGCU
567	hsa-miR-187-3p	UCGUGUCUUGUGUUGCAGCCGG	GGCUACAACACAGGACCCGGGC
568	hsa-miR-188-3p	CUCCCACAUGCAGGGUUUGCA	CAUCCCUUGCAUGGUGGAGGG
569	hsa-miR-18a-3p	ACUGCCCUAAGUGCUCCUUCUGG	UAAGGUGCAUCUAGUGCAGAUAG
570	hsa-miR-18b-3p	UGCCCUAAAUGCCCCUUCUGGC	UAAGGUGCAUCUAGUGCAGUUAG
571	hsa-miR-191-3p	GCUGCGCUUGGAUUUCGUCCCC	CAACGGAAUCCCAAAAGCAGCUG
572	hsa-miR-192-3p	CUGCCAAUUCCAUAGGUCACAG	CUGACCUAUGAAUUGACAGCC
573	hsa-miR-195-3p	CCAAUAUUGGCUGUGCUGCUCC	UAGCAGCACAGAAAUAUUGGC
574	hsa-miR-19a-3p	UGUGCAAAUCUAUGCAAAACUGA	AGUUUUGCAUAGUUGCACUACA
575	hsa-miR-202-3p	AGAGGUAUAGGGCAUGGGAA	UUCCUAUGCAUAUACUUCUUUG
576	hsa-miR-20a-3p	ACUGCAUUAUGAGCACUUAAAG	UAAAGUGCUUAUAGUGCAGGUAG
577	hsa-miR-20b-3p	ACUGUAGUAUGGGCACUUCCAG	CAAAGUGCUCAUAGUGCAGGUAG
578	hsa-miR-214-3p	ACAGCAGGCACAGACAGGCAGU	UGCCUGUCUACACUUGCUGUGC
579	hsa-miR-221-3p	AGCUACAUUGUCUGCUGGGUUUC	ACCUGGCAUACAAUGUAGAUUU
580	hsa-miR-222-3p	AGCUACAUCUGGCUACUGGGU	CUCAGUAGCCAGUGUAGAUCCU
581	hsa-miR-223-3p	UGUCAGUUUGUCAAAUACCCCA	CGUGUAUUUGACAAGCUGAGUU
582	hsa-miR-23a-3p	AUCACAUUGCCAGGGAUUUCC	GGGGUUCCUGGGGAUGGGAUUU
583	hsa-miR-23b-3p	AUCACAUUGCCAGGGAUUACC	UGGGUUCCUGGCAUGCUGAUUU
584	hsa-miR-26b-3p	CCUGUUCUCCAUUACUUGGCUC	UUCAAGUAAUUCAGGAUAGGU
585	hsa-miR-27a-3p	UUCACAGUGGCUAAGUUCCGC	AGGGCUUAGCUGCUUGUGAGCA
586	hsa-miR-27b-3p	UUCACAGUGGCUAAGUUCUGC	AGAGCUUAGCUGAUUGGUGAAC
587	hsa-miR-296-3p	GAGGGUUGGGUGGAGGCUCUCC	AGGGCCCCCCCUCAAUCCUGU
588	hsa-miR-299-3p	UAUGUGGGAUGGUAAACCGCUU	UGGUUUACCGUCCCACAUACAU
589	hsa-miR-29a-3p	UAGCACCAUCUGAAAUCGGUUA	ACUGAUUUCUUUUGGUGUUCAG
590	hsa-miR-29c-3p	UAGCACCAUUUGAAAUCGGUUA	UGACCGAUUUCUCCUGGUGUUC
591	hsa-miR-30a-3p	CUUUCAGUCGGAUGUUUGCAGC	UGUAAACAUCCUCGACUGGAAG
592	hsa-miR-30b-3p	CUGGGAGGUGGAUGUUUACUUC	UGUAAACAUCCUACACUCAGCU
593	hsa-miR-30d-3p	CUUUCAGUCAGAUGUUUGCUGC	UGUAAACAUCCCCGACUGGAAG
594	hsa-miR-30e-3p	CUUUCAGUCGGAUGUUUACAGC	UGUAAACAUCCUUGACUGGAAG
595	hsa-miR-323a-3p	CACAUUACACGGUCGACCUCU	AGGUGGUCCGUGGCGCGUUCGC
596	hsa-miR-324-3p	ACUGCCCCAGGUGCUGCUGG	CGCAUCCCCUAGGGCAUUGGUGU
597	hsa-miR-330-3p	GCAAAGCACACGGCCUGCAGAGA	UCUCUGGGCCUGUGUCUUAGGC
598	hsa-miR-331-3p	GCCCCUGGGCCUAUCCUAGAA	CUAGGUAUGGUCCCAGGGAUCC
599	hsa-miR-335-3p	UUUUUCAUUAUUGCUCCUGACC	UCAAGAGCAAUAACGAAAAAUGU
600	hsa-miR-337-3p	CUCCUAUAUGAUGCCUUUCUUC	GAACGGCUUCAUACAGGAGUU
601	hsa-miR-338-3p	UCCAGCAUCAGUGAUUUUGUUG	AACAAUAUCCUGGUGCUGAGUG
602	hsa-miR-339-3p	UGAGCGCCUCGACGACAGAGCCG	UCCCUGUCCUCCAGGAGCUCACG
603	hsa-miR-33a-3p	CAAUGUUUCCACAGUGCAUCAC	GUGCAUUGUAGUUGCAUUGCA
604	hsa-miR-33b-3p	CAGUGCCUCGGCAGUGCAGCCC	GUGCAUUGCUGUUGCAUUGC
605	hsa-miR-340-3p	UCCGUCUCAGUUACUUUAUAGC	UUAUAAAGCAAUGAGACUGAUU
606	hsa-miR-342-3p	UCUCACACAGAAAUCGCACCCGU	AGGGGUGCUAUCUGUGAUUGA
607	hsa-miR-34a-3p	CAAUCAGCAAGUAUACUGCCCU	UGGCAGUGUCUUAGCUGGUUGU
608	hsa-miR-34b-3p	CAAUCACUAACUCCACUGCCAU	UAGGCAGUGUCAUUAGCUGAUUG
609	hsa-miR-34c-3p	AAUCACUAACCACACGGCCAGG	AGGCAGUGUAGUUAGCUGAUUGC
610	hsa-miR-361-3p	UCCCCCAGGUGUGAUUCUGAUUU	UUAUCAGAAUCUCCAGGGGUAC
611	hsa-miR-362-3p	AACACACCUAUUCAAGGAUUCA	AAUCCUUGGAACCUAGGUGUGAGU
612	hsa-miR-363-3p	AAUUGCACGGUAUCCAUCUGUA	CGGGUGGAUCACGAUGCAAUUU
613	hsa-miR-367-3p	AAUUGCACUUUAGCAAUGGUGA	ACUGUUGCUAAUAUGCAACUCU
614	hsa-miR-369-3p	AAUAAUACAUGGUUGAUCUUU	AGAUCGACCGUGUUAUAUUCGC
615	hsa-miR-371-3p	AAGUGCCGCCAUCUUUUGAGUGU	ACUCAAACUGUGGGGGCACU
616	hsa-miR-373-3p	GAAGUGCUUCGAUUUUGGGGUGU	ACUCAAAAUGGGGGCGCUUUCC
617	hsa-miR-377-3p	AUCACACAAAGGCAACUUUUGU	AGAGGUUGCCCUUGGUGAAUUC
618	hsa-miR-378a-3p	ACUGGACUUGGAGUCAGAAGG	CUCCUGACUCCAGGUCCUGUGU
619	hsa-miR-379-3p	UAUGUAACAUGGUCCACUAACU	UGGUAGACUAUGGAACGUAGG
620	hsa-miR-380-3p	UAUGUAAUAUGGUCCACAUCUU	UGGUUGACCAUAGAACAUGCGC
621	hsa-miR-409-3p	GAAUGUUGCUCGGUGAACCCCU	AGGUUACCCGAGCAACUUUGCAU
622	hsa-miR-411-3p	UAUGUAACACGGUCCACUAACC	UAGUAGACCGUAUAGCGUACG
623	hsa-miR-423-3p	AGCUCGGUCUGAGGCCCCUCAGU	UGAGGGGCAGAGAGCGAGACUUU
624	hsa-miR-424-3p	CAAAACGUGAGGCGCUGCUAU	CAGCAGCAAUUCAUGUUUUGAA
625	hsa-miR-425-3p	AUCGGGAAUGUCGUGUCCGCCC	AAUGACACGAUCACUCCCGUUGA
626	hsa-miR-431-3p	CAGGUCGUCUUGCAGGGCUUCU	UGUCUUGCAGGCCGUCAUGCA
627	hsa-miR-432-3p	CUGGAUGGCUCCUCCAUGUCU	UCUUGGAGUAGGUCAUUGGGUGG
628	hsa-miR-452-3p	CUCAUCUGCAAAGAAGUAAGUG	AACUGUUUGCAGAGGAAACUGA
629	hsa-miR-454-3p	UAGUGCAAUAUUGCUUAUAGGGU	ACCCUAUCAAUAUUGUCUCUGC
630	hsa-miR-455-3p	GCAGUCCAUGGGCAUAUACAC	UAUGUGCCUUUGGACUACAUCG
631	hsa-miR-483-3p	UCACUCCUCUCCUCCCGUCUU	AAGACGGGAGGAAAGAAGGGAG
632	hsa-miR-485-3p	GUCAUACACGGCUCUCCUCUCU	AGAGGCUGGCCGUGAUGAAUUC
633	hsa-miR-486-3p	CGGGGCAGCUCAGUACAGGAU	UCCUGUACUGAGCUGCCCCGAG
634	hsa-miR-488-3p	UUGAAAGGCUAUUUCUUGGUC	CCCAGAUAAUGGCACUCUCAA
635	hsa-miR-490-3p	CAACCUGGAGGACUCCAUGCUG	CCAUGGAUCUCCAGGUGGGU
636	hsa-miR-491-3p	CUUAUGCAAGAUUCCCUUCUAC	AGUGGGGAACCCUUCCAUGAGG
637	hsa-miR-493-3p	UGAAGGUCUACUGUGUGCCAGG	UUGUACAUGGUAGGCUUUCAUU
638	hsa-miR-497-3p	CAAACCACACUGUGGUGUUAGA	CAGCAGCACACUGUGGUUUGU
639	hsa-miR-499a-3p	AACAUCACAGCAAGUCUGUGCU	UUAAGACUUGCAGUGAUGUUU
640	hsa-miR-500a-3p	AUGCACCUGGGCAAGGAUUCUG	UAAUCCUUGCUACCUGGGUGAGA
641	hsa-miR-501-3p	AAUGCACCCGGGCAAGGAUUCU	AAUCCUUUGUCCCUGGGUGAGA
642	hsa-miR-502-3p	AAUGCACCUGGGCAAGGAUUCA	AUCCUUGCUAUCUGGGUGCUA
643	hsa-miR-505-3p	CGUCAACACUUGCUGGUUUCCU	GGGAGCCAGGAAGUAUUGAUGU
644	hsa-miR-508-3p	UGAUUGUAGCCUUUUGGAGUAGA	UACUCCAGAGGGCGUCACUCAUG
645	hsa-miR-522-3p	AAAAUGGUUCCCUUUAGAGUGU	CUCUAGAGGGAAGCGCUUUCUG
646	hsa-miR-523-3p	GAACGCGCUUCCCUAUAGAGGGU	CUCUAGAGGGAAGCGCUUUCUG
647	hsa-miR-524-3p	GAAGGCGCUUCCCUUUGGAGU	CUACAAAGGGAAGCACUUUCUC
648	hsa-miR-525-3p	GAAGGCGCUUCCCUUUAGAGCG	CUCCAGAGGGAUGCACUUUCU
649	hsa-miR-532-3p	CCUCCCACACCCAAGGCUUGCA	CAUGCCUUGAGUGUAGGACCGU
650	hsa-miR-541-3p	UGGUGGGCACAGAAUCUGGACU	AAAGGAUUCUGCUGUCGGUCCCACU
651	hsa-miR-542-3p	UGUGACAGAUUGAUAACUGAAA	UCGGGGAUCAUCAUGUCACGAGA
652	hsa-miR-545-3p	UCAGCAAACAUUUAUUGUGUGC	UCAGUAAAUGUUUAUUAGAUGA
653	hsa-miR-556-3p	AUAUUACCAUUAGCUCAUCUUU	GAUGAGCUCAUUGUAAUAUGAG
654	hsa-miR-574-3p	CACGCUCAUGCACACACCCACA	UGAGUGUGUGUGUGUGAGUGUGU
655	hsa-miR-576-3p	AAGAUGUGGAAAAAUUGGAAUC	AUUCUAAUUUCUCCACGUCUUU
656	hsa-miR-582-3p	UAACUGGUUGAACAACUGAACC	UUACAGUUGUUCAACCAGUUACU
657	hsa-miR-589-3p	UCAGAACAAAUGCCGGUUCCCAGA	UGAGAACCACGUCUGCUCUGAG
658	hsa-miR-590-3p	UAAUUUUAUGUAUAAGCUAGU	GAGCUUAUUCAUAAAAGUGCAG
659	hsa-miR-593-3p	UGUCUCUGCUGGGGUUUCU	AGGCACCAGCCAGGCAUUGCUCAGC
660	hsa-miR-615-3p	UCCGAGCCUGGGUCUCCCUCUU	GGGGGUCCCCGGUGCUCGGAUC
661	hsa-miR-616-3p	AGUCAUUGGAGGGUUUGAGCAG	ACUCAAAACCCUUCAGUGACUU
662	hsa-miR-624-3p	CACAAGGUAUUGGUAUUACCU	UAGUACCAGUACCUUGUGUUCA
663	hsa-miR-625-3p	GACUAUAGAACUUUCCCCCUCA	AGGGGGAAAGUUCUAUAGUCC
664	hsa-miR-628-3p	UCUAGUAAGAGUGGCAGUCGA	AUGCUGACAUAUUUACUAGAGG
665	hsa-miR-629-3p	GUUCUCCCAACGUAAGCCCAGC	UGGGUUUACGUUGGGAGAACU
666	hsa-miR-654-3p	UAUGUCUGCUGACCAUCACCUU	UGGUGGGCCGCAGAACAUGUGC
667	hsa-miR-671-3p	UCCGGUUCUCAGGGCUCCACC	AGGAAGCCCUGGAGGGGCUGGAG
668	hsa-miR-708-3p	CAACUAGACUGUGAGCUUCUAG	AAGGAGCUUACAAUCUAGCUGGG
669	hsa-miR-7-1-3p	CAACAAAUCACAGUCUGCCAUA	UGGAAGACUAGUGAUUUUGUUGU
670	hsa-miR-7-2-3p	CAACAAAUCCCAGUCUACCUAA	UGGAAGACUAGUGAUUUUGUUGU
671	hsa-miR-744-3p	CUGUUGCCACUAACCUCAACCU	UGCGGGGCUAGGGCUAACAGCA
672	hsa-miR-767-3p	UCUGCUCAUACCCCAUGGUUUCU	UGCACCAUGGUUGUCUGAGCAUG
673	hsa-miR-769-3p	CUGGGAUCUCCGGGGUCUUGGUU	UGAGACCUCUGGGUUCUGAGCU
674	hsa-miR-875-3p	CCUGGAAACACUGAGGUUGUG	UAUACCUCAGUUUUAUCAGGUG
675	hsa-miR-876-3p	UGGUGGUUUACAAAGUAAUUCA	UGGAUUUCUUUGUGAAUCACCA
676	hsa-miR-877-3p	UCCUCUUCUCCCUCCUCCCAG	GUAGAGGAGAUGGCGCAGGG
677	hsa-miR-885-3p	AGGCAGCGGGGUGUAGUGGAUA	UCCAUUACACUACCCUGCCUCU
678	hsa-miR-888-3p	GACUGACACCUCUUUGGGUGAA	UACUCAAAAAGCUGUCAGUCA
679	hsa-miR-9-3p	AUAAAGCUAGAUAACCGAAAGU	UCUUUGGUUAUCUAGCUGUAUGA
680	hsa-miR-9-3p	AUAAAGCUAGAUAACCGAAAGU	UCUUUGGUUAUCUAGCUGUAUGA
681	hsa-miR-92b-3p	UAUUGCACUCGUCCCGGCCUCC	AGGGACGGGACGCGGUGCAGUG
682	hsa-miR-9-3p	AUAAAGCUAGAUAACCGAAAGU	UCUUUGGUUAUCUAGCUGUAUGA
683	hsa-miR-99a-3p	CAAGCUCGCUUCUAUGGGUCUG	AACCCGUAGAUCCGAUCUUGUG
684	hsa-miR-99b-3p	CAAGCUCGUGUCUGUGGGUCCG	CACCCGUAGAACCGACCUUGCG
685	hsa-miR-106a-3p	CUGCAAUGUAAGCACUUCUUAC	AAAAGUGCUUACAGUGCAGGUAG
686	hsa-miR-106b-3p	CCGCACUGUGGGUACUUGCUGC	UAAAGUGCUGACAGUGCAGAU
687	hsa-miR-1224-3p	CCCCACCUCCUCUCUCCUCAG	GUGAGGACUCGGGAGGUGG
688	hsa-miR-1225-3p	UGAGCCCCUGUGCCGCCCCCAG	GUGGGUACGGCCCAGUGGGGGG
689	hsa-miR-1226-3p	UCACCAGCCCUGUGUUCCCUAG	GUGAGGGCAUGCAGGCCUGGAUGGGG
690	hsa-miR-1228-3p	UCACACCUGCCUCGCCCCCC	GUGGGCGGGGGCAGGUGUGUG
691	hsa-miR-125a-3p	ACAGGUGAGGUUCUUGGGAGCC	UCCCUGAGACCCUUUAACCUGUGA
692	hsa-miR-130a-3p	CAGUGCAAUGUUAAAAGGGCAU	UUCACAUUGUGCUACUGUCUGC
693	hsa-miR-130b-3p	CAGUGCAAUGAUGAAAGGGCAU	ACUCUUUCCCUGUUGCACUAC
694	hsa-miR-135b-3p	AUGUAGGGCUAAAAGCCAUGGG	UAUGGCUUUUCAUUCCUAUGUGA
695	hsa-miR-146a-3p	CCUCUGAAAUUCAGUUCUUCAG	UGAGAACUGAAUUCCAUGGGUU
696	hsa-miR-146b-3p	UGCCCUGUGGACUCAGUUCUGG	UGAGAACUGAAUUCCAUAGGCU
697	hsa-miR-148a-3p	UCAGUGCACUACAGAACUUUGU	AAAGUUCUGAGACACUCCGACU
698	hsa-miR-148b-3p	UCAGUGCAUCACAGAACUUUGU	AAGUUCUGUUAUACACUCAGGC
699	hsa-miR-16-1-3p	CCAGUAUUAACUGUGCUGCUGA	UAGCAGCACGUAAAUAUUGGCG
700	hsa-miR-16-2-3p	CCAAUAUUACUGUGCUGCUUUA	UAGCAGCACGUAAAUAUUGGCG
701	hsa-miR-181c-3p	AACCAUCGACCGUUGAGUGGAC	AACAUUCAACCUGUCGGUGAGU
702	hsa-miR-193a-3p	AACUGGCCUACAAAGUCCCAGU	UGGGUCUUUGCGGGCGAGAUGA
703	hsa-miR-193b-3p	AACUGGCCCUCAAAGUCCCGCU	CGGGGUUUUGAGGGCGAGAUGA
704	hsa-miR-199b-3p	ACAGUAGUCUGCACAUUGGUUA	CCCAGUGUUUAGACUAUCUGUUC
705	hsa-miR-200a-3p	UAACACUGUCUGGUAACGAUGU	CAUCUUACCGGACAGUGCUGGA
706	hsa-miR-200b-3p	UAAUACUGCCUGGUAAUGAUGA	CAUCUUACUGGGCAGCAUUGGA
707	hsa-miR-200c-3p	UAAUACUGCCGGGUAAUGAUGGA	CGUCUUACCCAGCAGUGUUUGG
708	hsa-miR-24-3p	UGGCUCAGUUCAGCAGGAACAG	UGCCUACUGAGCUGAUAUCAGU
709	hsa-miR-24-3p	UGGCUCAGUUCAGCAGGAACAG	UGCCUACUGAGCUGAAACACAG
710	hsa-miR-302a-3p	UAAGUGCUUCCAUGUUUUGGUGA	ACUUAAACGUGGAUGUACUUGCU
711	hsa-miR-302b-3p	UAAGUGCUUCCAUGUUUUAGUAG	ACUUUAACAUGGAAGUGCUUUC
712	hsa-miR-302c-3p	UAAGUGCUUCCAUGUUUCAGUGG	UUUAACAUGGGGGUACCUGCUG
713	hsa-miR-302d-3p	UAAGUGCUUCCAUGUUUGAGUGU	ACUUUAACAUGGAGGCACUUGC
714	hsa-miR-374a-3p	CUUAUCAGAUUGUAUUGUAAUU	UUAUAAUACAACCUGAUAAGUG
715	hsa-miR-374b-3p	CUUAGCAGGUUGUAUUAUCAUU	AUAUAAUACAACCUGCUAAGUG
716	hsa-miR-450b-3p	UUGGGAUCAUUUUGCAUCCAUA	UUUUGCAAUAUGUUCCUGAAUA
717	hsa-miR-517a-3p	AUCGUGCAUCCCUUUAGAGUGU	CCUCUAGAUGGAAGCACUGUCU
718	hsa-miR-517b-3p	UCGUGCAUCCCUUUAGAGUGUU	CCUCUAGAUGGAAGCACUGUCU
719	hsa-miR-517c-3p	AUCGUGCAUCCUUUUAGAGUGU	CCUCUAGAUGGAAGCACUGUCU
720	hsa-miR-518c-3p	CAAAGCGCUUCUCUUUAGAGUGU	UCUCUGGAGGGAAGCACUUUCUG
721	hsa-miR-518d-3p	CAAAGCGCUUCCCUUUGGAGC	CUCUAGAGGGAAGCACUUUCUG
722	hsa-miR-518e-3p	AAAGCGCUUCCCUUCAGAGUG	CUCUAGAGGGAAGCGCUUUCUG
723	hsa-miR-518f-3p	GAAAGCGCUUCUCUUUAGAGG	CUCUAGAGGGAAGCACUUUCUC
724	hsa-miR-519b-3p	AAAGUGCAUCCUUUUAGAGGUU	CUCUAGAGGGAAGCGCUUUCUG
725	hsa-miR-519c-3p	AAAGUGCAUCUUUUUAGAGGAU	CUCUAGAGGGAAGCGCUUUCUG
726	hsa-miR-519e-3p	AAGUGCCUCCUUUUAGAGUGUU	UUCUCCAAAAGGGAGCACUUUC
727	hsa-miR-520a-3p	AAAGUGCUUCCCUUUGGACUGU	CUCCAGAGGGAAGUACUUUCU
728	hsa-miR-520c-3p	AAAGUGCUUCCUUUUAGAGGGU	CUCUAGAGGGAAGCACUUUCUG
729	hsa-miR-520d-3p	AAAGUGCUUCUCUUUGGUGGGU	CUACAAAGGGAAGCCCUUUC
730	hsa-miR-526b-3p	GAAAGUGCUUCCUUUUAGAGGC	CUCUUGAGGGAAGCACUUUCUGU
731	hsa-miR-548b-3p	CAAGAACCUCAGUUGCUUUUGU	AAAAGUAAUUGUGGUUUUGGCC
732	hsa-miR-548c-3p	CAAAAAUCUCAAUUACUUUUGC	AAAAGUAAUUGCGGUUUUUGCC
733	hsa-miR-551b-3p	GCGACCCAUACUUGGUUUCAG	GAAAUCAAGCGUGGGUGAGACC
734	hsa-let-7a-3p	CUAUACAAUCUACUGUCUUUC	UGAGGUAGUAGGUUGUAUAGUU
735	hsa-let-7a-3p	CUAUACAAUCUACUGUCUUUC	UGAGGUAGUAGGUUGUAUAGUU
736	hsa-let-7f-1-3p	CUAUACAAUCUAUUGCCUUCCC	UGAGGUAGUAGAUUGUAUAGUU
737	hsa-let-7f-2-3p	CUAUACAGUCUACUGUCUUUCC	UGAGGUAGUAGAUUGUAUAGUU
738	hsa-miR-101-3p	UACAGUACUGUGAUAACUGAA	CAGUUAUCACAGUGCUGAUGCU
739	hsa-miR-105-3p	ACGGAUGUUUGAGCAUGUGCUA	UCAAAUGCUCAGACUCCUGUGGU
740	hsa-miR-105-3p	ACGGAUGUUUGAGCAUGUGCUA	UCAAAUGCUCAGACUCCUGUGGU
741	hsa-miR-124-3p	UAAGGCACGCGGUGAAUGCC	CGUGUUCACAGCGGACCUUGAU
742	hsa-miR-124-3p	UAAGGCACGCGGUGAAUGCC	CGUGUUCACAGCGGACCUUGAU
743	hsa-miR-124-3p	UAAGGCACGCGGUGAAUGCC	CGUGUUCACAGCGGACCUUGAU
744	hsa-miR-129-1-3p	AAGCCCUUACCCCAAAAAGUAU	CUUUUUGCGGUCUGGGCUUGC
745	hsa-miR-129-2-3p	AAGCCCUUACCCCAAAAAGCAU	CUUUUUGCGGUCUGGGCUUGC
746	hsa-miR-138-1-3p	GCUACUUCACAACACCAGGGCC	AGCUGGUGUUGUGAAUCAGGCCG
747	hsa-miR-138-2-3p	GCUAUUUCACGACACCAGGGUU	AGCUGGUGUUGUGAAUCAGGCCG
748	hsa-miR-194-3p	CCAGUGGGGCUGCUGUUAUCUG	UGUAACAGCAACUCCAUGUGGA
749	hsa-miR-19b-3p	UGUGCAAAUCCAUGCAAAACUGA	AGUUUUGCAGGUUUGCAUCCAGC
750	hsa-miR-19b-3p	UGUGCAAAUCCAUGCAAAACUGA	AGUUUUGCAGGUUUGCAUUUCA
751	hsa-miR-218-1-3p	AUGGUUCCGUCAAGCACCAUGG	UUGUGCUUGAUCUAACCAUGU
752	hsa-miR-218-2-3p	CAUGGUUCUGUCAAGCACCGCG	UUGUGCUUGAUCUAACCAUGU
753	hsa-miR-219-1-3p	AGAGUUGAGUCUGGACGUCCCG	UGAUUGUCCAAACGCAAUUCU
754	hsa-miR-219-2-3p	AGAAUUGUGGCUGGACAUCUGU	UGAUUGUCCAAACGCAAUUCU
755	hsa-miR-26a-1-3p	CCUAUUCUUGGUUACUUGCACG	UUCAAGUAAUCCAGGAUAGGCU
756	hsa-miR-26a-2-3p	CCUAUUCUUGAUUACUUGUUUC	UUCAAGUAAUCCAGGAUAGGCU
757	hsa-miR-29b	UAGCACCAUUUGAAAUCAGUGUU	GCUGGUUUCAUAUGGUGGUUUAGA
758	hsa-miR-29b	UAGCACCAUUUGAAAUCAGUGUU	CUGGUUUCACAUGGUGGCUUAG
759	hsa-miR-30c-1-3p	CUGGGAGAGGGUUGUUUACUCC	UGUAAACAUCCUACACUCUCAGC
760	hsa-miR-30c-2-3p	CUGGGAGAAGGCUGUUUACUCU	UGUAAACAUCCUACACUCUCAGC
761	hsa-miR-509-3p	UGAUUGGUACGUCUGUGGGUAG	UACUGCAGACAGUGGCAAUCA
762	hsa-miR-509-3p	UGAUUGGUACGUCUGUGGGUAG	UACUGCAGACAGUGGCAAUCA
763	hsa-miR-509-3p	UGAUUGGUACGUCUGUGGGUAG	UACUGCAGACGUGGCAAUCAUG
764	hsa-miR-512-3p	AAGUGCUGUCAUAGCUGAGGUC	CACUCAGCCUUGAGGGCACUUUC
765	hsa-miR-512-3p	AAGUGCUGUCAUAGCUGAGGUC	CACUCAGCCUUGAGGGCACUUUC
766	hsa-miR-515-3p	GAGUGCCUUCUUUUGGAGCGUU	UUCUCCAAAAGAAAGCACUUUCUG
767	hsa-miR-515-3p	GAGUGCCUUCUUUUGGAGCGUU	UUCUCCAAAAGAAAGCACUUUCUG
768	hsa-miR-550a-5p	UGUCUUACUCCCUCAGGCACAU	AGUGCCUGAGGGAGUAAGAGCCC
769	hsa-miR-550a-5p	UGUCUUACUCCCUCAGGCACAU	AGUGCCUGAGGGAGUAAGAGCCC
770	hsa-miR-92a-3p	UAUUGCACUUGUCCCGGCCUGU	AGGUUGGGAUCGGUUGCAAUGCU
771	hsa-miR-92a-3p	UAUUGCACUUGUCCCGGCCUGU	GGGUGGGGAUUUGUUGCAUUAC
772	hsa-miR-125b-1-3p	ACGGGUUAGGCUCUUGGGAGCU	UCCCUGAGACCCUAACUUGUGA
773	hsa-miR-125b-2-3p	UCACAAGUCAGGCUCUUGGGAC	UCCCUGAGACCCUAACUUGUGA
774	hsa-miR-135a-3p	UAUAGGGAUUGGAGCCGUGGCG	UAUGGCUUUUUAUUCCUAUGUGA
775	hsa-miR-181a-3p	ACCAUCGACCGUUGAUUGUACC	AACAUUCAACGCUGUCGGUGAGU
776	hsa-miR-181a-2-3p	ACCACUGACCGUUGACUGUACC	AACAUUCAACGCUGUCGGUGAGU
777	hsa-miR-196a-3p	CGGCAACAAGAAACUGCCUGAG	UAGGUAGUUUCAUGUUGUUGGG
778	hsa-miR-199a-3p	ACAGUAGUCUGCACAUUGGUUA	CCCAGUGUUCAGACUACCUGUUC
779	hsa-miR-199a-3p	ACAGUAGUCUGCACAUUGGUUA	CCCAGUGUUCAGACUACCUGUUC
780	hsa-miR-376a-3p	AUCAUAGAGGAAAAUCCACGU	GUAGAUUCUCCUUCUAUGAGUA
781	hsa-miR-513a-3p	UAAAUUUCACCUUUCUGAGAAGG	UUCACAGGGAGGUGUCAU
782	hsa-miR-513a-3p	UAAAUUUCACCUUUCUGAGAAGG	UUCACAGGGAGGUGUCAU
783	hsa-miR-516a-3p	UGCUUCCUUUCAGAGGGU	UUCUCGAGGAAAGAAGCACUUUC
784	hsa-miR-516a-3p	UGCUUCCUUUCAGAGGGU	UUCUCGAGGAAAGAAGCACUUUC
785	hsa-miR-516b*	UGCUUCCUUUCAGAGGGU	AUCUGGAGGUAAGAAGCACUUU
786	hsa-miR-516b*	UGCUUCCUUUCAGAGGGU	AUCUGGAGGUAAGAAGCACUUU
787	hsa-miR-518a-3p	GAAAGCGCUUCCCUUUGCUGGA	CUGCAAAGGGAAGCCCUUUC
788	hsa-miR-518a-3p	GAAAGCGCUUCCCUUUGCUGGA	CUGCAAAGGGAAGCCCUUUC
789	hsa-miR-519a-3p	AAAGUGCAUCCUUUUAGAGUGU	CUCUAGAGGGAAGCGCUUUCUG
790	hsa-miR-548a-3p	CAAAACUGGCAAUUACUUUUGC	AAAAGUAAUUGCGAGUUUUACC
791	hsa-miR-548d-3p	CAAAAACCACAGUUUCUUUUGC	AAAAGUAAUUGUGGUUUUUGCC
792	hsa-miR-548d-3p	CAAAAACCACAGUUUCUUUUGC	AAAAGUAAUUGUGGUUUUUGCC
793	hsa-miR-1264	CAAGUCUUAUUUGAGCACCUGUU	CAGGUCCUCAAUAAGUAUUUGUU
794	hsa-miR-320b	AAAAGCUGGGUUGAGAGGGCAA	UCCCUCUCUUUCUAGUUCUUCC
795	hsa-miR-320c	AAAAGCUGGGUUGAGAGGGU	CUUCUCUUCCCAGUUCUUCC
796	hsa-miR-1296-5p	UUAGGGCCCUGGCUCCAUCUCC	GAGUGGGGCUUCGACCCUAACC
797	hsa-miR-1323	UCAAAACUGAGGGGCAUUUUCU	AAAGUGCACCCAGUUUUGGGG
798	hsa-miR-1271-5p	CUUGGCACCUAGCAAGCACUCA	AGUGCCUGCUAUGUGCCAGGCA
799	hsa-miR-1301-3p	UUGCAGCUGCCUGGGAGUGACUUC	GGUCGCUCUAGGCACCGCAGCA
800	hsa-miR-1185-5p	AGAGGAUACCCUUUGUAUGUU	UAUACAGGGGGAGACUCUCA
801	hsa-miR-1283	UCUACAAAGGAAAGCGCUUUCU	AAAGCGCUUCCCUUUUGAGGGU
802	hsa-miR-320b	AAAAGCUGGGUUGAGAGGGCAA	GCUUUCUCUUCCCAGAUUUCC
803	hsa-miR-1185-5p	AGAGGAUACCCUUUGUAUGUU	UAUACAGGGGGAGACUCUUA
804	hsa-miR-1298-5p	UUCAUUCGGCUGUCCAGAUGUA	CAUCUGGGCAACUGACUGAACU
805	hsa-miR-1178-3p	UUGCUCACUGUUCUUCCCUAG	AGGGAAGGGUCCAGGGUCAGC
806	hsa-miR-1179	AAGCAUUCUUUCAUUGGUUGG	AACCAAUAAGAGGAUGCCAUUUA
807	hsa-miR-1180-3p	UUUCCGGCUCGCGUGGGUGUGU	GGACCCACCCGGCCGGGAAUA
808	hsa-miR-1181	CCGUCGCCGCCACCCGAGCCG	GCUGGGCCGCCAAGGCAAGAUGGUG
809	hsa-miR-1182	GAGGGUCUUGGGAGGGAUGUGAC	CUCCUCCCUCUCCAGCAGCGACUGGAUUCUG
810	hsa-miR-1183	CACUGUAGGUGAUGGUGAGAGUGGGCA	GACACAGAACAUUAGAGAAGACAGGAGU
811	hsa-miR-1184	CCUGCAGCGACUUGAUGGCUUCC	AGGUGGUUCUGCUCAGCAGUCA
812	hsa-miR-1200	CUCCUGAGCCAUUCUGAGCCUC	GGUUCAGGAAUUUGUCAGGGAU
813	hsa-miR-1202	GUGCCAGCUGCAGUGGGGGAG	ACUCUGCUUAGCCAGCAGGUGCCA
814	hsa-miR-1203	CCCGGAGCCAGGAUGCAGCUC	UCCAGAUUGUGGCGCUGGUGC
815	hsa-miR-663b	GGUGGCCCGGCCGUGCCUGAGG	GAGGGCCGUCCGGCAUCCUAG
816	hsa-miR-1204	UCGUGGCCUGGUCUCCAUUAU	GGUGAGGACGUGCCUCGUGA
817	hsa-miR-1205	UCUGCAGGGUUUGCUUUGAG	UCCUGUCAACCCUGUUCUGGAG
818	hsa-miR-1206	UGUUCAUGUAGAUGUUUAAGC	UUUUGCAAGCUAGUGAACGCU
819	hsa-miR-1207-5p	UGGCAGGGAGGCUGGGAGGGG	UCAGCUGGCCCUCAUUUC
820	hsa-miR-1208	UCACUGUUCAGACAGGCGGA	CGCCCUCUGAUGAGUCACC
821	hsa-miR-548e-3p	AAAAACUGAGACUACUUUUGCA	CAAAAGCAAUCGCGGUUUUUGC
822	hsa-miR-548j-5p	AAAAGUAAUUGCGGUCUUUGGU	CAAAAACUGCAUUACUUUUGC
823	hsa-miR-1285-3p	UCUGGGCAACAAAGUGAGACCU	AUCUCACUUUGUUGCCCAGGCU
824	hsa-miR-1285-3p	UCUGGGCAACAAAGUGAGACCU	GCAUCACUUGAGCCCAGCAA
825	hsa-miR-1286	UGCAGGACCAAGAUGAGCCCU	GACUCAGCUUGCUCUGGCUGC
826	hsa-miR-1287-5p	UGCUGGAUCAGUGGUUCGAGUC	CUCUAGCCACAGAUGCAGUGAU
827	hsa-miR-1289	UGGAGUCCAGGAAUCUGCAUUUU	AAUGCAGACUCUUGGUUUCCACC
828	hsa-miR-1289	UGGAGUCCAGGAAUCUGCAUUUU	AAGGCACAUUCCUAGACCCUGCC
829	hsa-miR-1290	UGGAUUUUUGGAUCAGGGA	ACGUUGACACUCAAAAAGUUUCAGA
830	hsa-miR-1291	UGGCCCUGACUGAAGACCAGCAGU	UGUUGGUUUCAAGCAGAGGCCUAA
831	hsa-miR-548k	AAAAGUACUUGCGGAUUUUGCU	CAAAAACCGCAAUUAUUUUUGC
832	hsa-miR-1293	UGGGUGGUCUGGAGAUUUGUGC	ACAAAUCUCCGGACCACUUAGU
833	hsa-miR-1294	UGUGAGGUUGGCAUUGUUGUCU	ACAACAGUGCCAACCUCACAGG
834	hsa-miR-1295a	UUAGGCCGCAGAUCUGGGUGA	GCCCAGAUCCGUGGCCUAUUC
835	hsa-miR-1297	UUCAAGUAAUUCAGGUG	GUUGAUCUAUUAGAAUU
836	hsa-miR-1299	UUCUGGAAUUCUGUGUGAGGGA	CCUCAUGGCAGUGUUCUGGAAUC
837	hsa-miR-548l	AAAAGUAUUUGCGGGUUUUGUC	CAAAAACUGCAGUUACUUGUGC
838	hsa-miR-1302	UUGGGACAUACUUAUGCUAAA	UAUGUAAGAAUAUCCCAUAC
839	hsa-miR-1302	UUGGGACAUACUUAUGCUAAA	UAGCAUAAAUAUGUCCCAAGC
840	hsa-miR-1302	UUGGGACAUACUUAUGCUAAA	UAGCAUAAAUAUUUCCCAAGC
841	hsa-miR-1302	UUGGGACAUACUUAUGCUAAA	UAGAAUAAGUAUGUCUCCAUGC
842	hsa-miR-1302	UUGGGACAUACUUAUGCUAAA	AGGUAUAAGUAUAUCCCAUGU
843	hsa-miR-1302	UUGGGACAUACUUAUGCUAAA	UAAUAUAUGUAUGGCCCACAC
844	hsa-miR-1302	UUGGGACAUACUUAUGCUAAA	UAGGACAUGUAUGUCUGGUGC
845	hsa-miR-1302	UUGGGACAUACUUAUGCUAAA	CAGCAUUAGUGUAUCACAUGC
846	hsa-miR-1303	UUUAGAGACGGGGUCUUGCUCU	AGCGAGACCUCAACUCUACAAU
847	hsa-miR-1304-5p	UUUGAGGCUACAGUGAGAUGUG	CAUCUCACUGUAGCCUCGAACC
848	hsa-miR-1305	UUUUCAACUCUAAUGGGAGAGA	UCUACCAUUAGUUUUGAAUGUU
849	hsa-miR-1243	AACUGGAUCAAUUAUAGGAGUG	CUUUGGUAAUAAAUCUAUUUUU
850	hsa-miR-548f	AAAAACUGUAAUUACUUUU	AAGUAAUCACAGUUUUUGA
851	hsa-miR-548f	AAAAACUGUAAUUACUUUU	ACAUAAUUGCAGUUUUUAU
852	hsa-miR-548f	AAAAACUGUAAUUACUUUU	ACCUAAUUGCAAUUUUUGC
853	hsa-miR-548f	AAAAACUGUAAUUACUUUU	AAGUAAUAGUGGUUUUUGC
854	hsa-miR-548f	AAAAACUGUAAUUACUUUU	AAGUAAUCAUGUUUUUUUC
855	hsa-miR-1244	AAGUAGUUGGUUUGUAUGAGAUGGUU	CAAUCUUAUUCCGAGCAUUCCAGUAACUUUU
856	hsa-miR-1245	AAGUGAUCUAAAGGCCUACAU	AUAGGCCUUUAGAUCAUCUGA
857	hsa-miR-1246	AAUGGAUUUUUGGAGCAGG	UGACCCAAAGGAAAUCAAUCCAUAGG
858	hsa-miR-1247-5p	ACCCGUCCCGUUCGUCCCCGGA	CGGGAACGUCGAGACUGGAGC
859	hsa-miR-1248	ACCUUCUUGUAUAAGCACUGUGCUAAA	UAGCAGAGUACACACAAGAAGAAAA
860	hsa-miR-1249-3p	ACGCCCUUCCCCCCCUUCUUCA	GAGGAGGGAGGAGAUGGGCCAAGUUC
861	hsa-miR-1250-5p	ACGGUGCUGGAUGUGGCCUUU	AGGCCACAUUUUCCAGCCCAUUC
862	hsa-miR-1251-5p	ACUCUAGCUGCCAAAGGCGCU	CGCUUUGCUCAGCCAGUGUAG
863	hsa-miR-1253	AGAGAAGAAGAUCAGCCUGCA	CAGGCUGAUCUUCUCCCCUUU
864	hsa-miR-1254	AGCCUGGAAGCUGGAGCCUGCAGU	UGUACUCCAGCCUAGGCAAC
865	hsa-miR-1255a	AGGAUGAGCAAAGAAAGUAGAUU	ACUAUCUUCUUUGCUCAUCCUUG
866	hsa-miR-1256	AGGCAUUGACUUCUCACUAGCU	CUAAAGAGAAGUCAAUGCAUGA
867	hsa-miR-1257	AGUGAAUGAUGGGUUCUGACC	UCACUGGCCCCAUCCUUCACCCC
868	hsa-miR-1258	AGUUAGGAUUAGGUCGUGGAA	CCACGACCUAAUCCUAACUCC
869	hsa-miR-1260a	AUCCCACCUCUGCCACCA	GGGUCAGAGGGAGUG
870	hsa-miR-548g-3p	AAAACUGUAAUUACUUUUGUAC	GCAAAAGUAAUUGCAGUUUUUG
871	hsa-miR-1261	AUGGAUAAGGCUUUGGCUU	ACUGAAACUUUCUCCAUAG
872	hsa-miR-1262	AUGGGUGAAUUUGUAGAAGGAU	CCUUCUGGGAACUAAUUUUUGGCCUUCAA
873	hsa-miR-1263	AUGGUACCCUGGCAUACUGAGU	UCAGUAUGCCAUGUUGCCAUAU
874	hsa-miR-548n	CAAAAGUAAUUGUGGAUUUUGU	AAAACCCGCAAUUACUUUUGCA
875	hsa-miR-548m	CAAAGGUAUUUGUGGUUUUUG	AAAGCCACAAAUACCUUUGCA
876	hsa-miR-1265	CAGGAUGUGGUCAAGUGUUGUU	CAAUACUUGACCACAUUUUGAA
877	hsa-miR-548o-3p	CCAAAACUGCAGUUACUUUUGC	AAAUGUGUUGAUUGUAAUGGUU
878	hsa-miR-1266-5p	CCUCAGGGCUGUAGAACAGGGCU	CCCUGUUCUAUGCCCUGAGGGA
879	hsa-miR-1267	CCUGUUGAAGUGUAAUCCCCA	GGGAUUACAUUUCAACAUGAG
880	hsa-miR-1268a	CGGGCGUGGUGGUGGGGG	CCAGCUACUUUGGAGGC
881	hsa-miR-1269a	CUGGACUGAGCCGUGCUACUGG	AGUUGGCAUGGCUCAGUCCAAGU
882	hsa-miR-1270	CUGGAGAUAUGGAAGAGCUGUGU	AGGCUUUUCUUUAUCUUCUAUG
883	hsa-miR-1272	GAUGAUGAUGGCAGCAAAUUCUGAAA	UUAGAAAUGUAGGCUGCAGCUCGUGUG
884	hsa-miR-1273a	GGGCGACAAAGCAAGACUCUUUCUU	GGCAGGAGAAUUGCUUGAACCCGG
885	hsa-miR-548h-5p	AAAAGUAAUCGCGGUUUUUGUC	UAAAAACUGGAAUUACUUUUGC
886	hsa-miR-548h-5p	AAAAGUAAUCGCGGUUUUUGUC	CAAACACCACAAUUACUUUUGC
887	hsa-miR-548h-5p	AAAAGUAAUCGCGGUUUUUGUC	CAAAAACUGCAAUUACUUUUGC
888	hsa-miR-548h-5p	AAAAGUAAUCGCGGUUUUUGUC	CAAAAACCGCAAUUACUUUUGC
889	hsa-miR-1275	GUGGGGGAGAGGCUGUC	AUGCCAAACUUAUUUUCCCCAAGG
890	hsa-miR-1276	UAAAGAGCCCUGUGGAGACA	UCUCCACUGAGCACUUGGGC
891	hsa-miR-302e	UAAGUGCUUCCAUGCUU	GAUGGAUGUAGUAAUAGCACCUACC
892	hsa-miR-302f	UAAUUGCUUCCAUGUUU	ACCUGGCAAUUUUC
893	hsa-miR-1277-3p	UACGUAGAUAUAUAUGUAUUUU	UAUAUAUAUAUAUGUACGUAUG
894	hsa-miR-548p	UAGCAAAAACUGCAGUUACUUU	AUUAAUUGCAGUUUUUGUCAUU
895	hsa-miR-548i	AAAAGUAAUUGCGGAUUUUGCC	CAAAAAUAGCAAUUAUUUUUGU
896	hsa-miR-548i	AAAAGUAAUUGCGGAUUUUGCC	CAAAAAUAGCAAUUAUUUUUGU
897	hsa-miR-548i	AAAAGUAAUUGCGGAUUUUGCC	CAAAAAUAGCAAUUAUUUUUGU
898	hsa-miR-548i	AAAAGUAAUUGCGGAUUUUGCC	CAAAAACCACAAAUAUUAUUGC
899	hsa-miR-1278	UAGUACUGUGCAUAUCAUCUAU	AGAUGAUAUGCAUAGUACUCCC
900	hsa-miR-1279	UCAUAUUGCUUCUUUCU	AAAGAAGAGUAUAAGAAC
901	hsa-miR-1281	UCGCCUCCUCCUCUCCC	ACCGGGAGGAGGUGAGU
902	hsa-miR-1282	UCGUUUGCCUUUUUCUGCUU	GUACCAGAGGGCAAAAAGGA
903	hsa-miR-1283	UCUACAAAGGAAAGCGCUUUCU	AAAUCGCUUCCCUUUGGAGUGU
904	hsa-miR-1284	UCUAUACAGACCCUGGCUUUUC	AAAGCCCAUGUUUGUAUUGGAA
905	hsa-miR-1288-3p	UGGACUGCCCUGAUCUGGAGA	AGCAGAUCAGGACUGUAACUCACC
906	hsa-miR-1292-5p	UGGGAACGGGUUCCGGCAGACGCUG	GCGCCCCGGCUCCCGUUCCAGG
907	hsa-miR-1252-5p	AGAAGGAAAUUGAAUUCAUUUA	AAUGAGCUUAAUUUCCUUUUUU
908	hsa-miR-1255b	CGGAUGAGCAAAGAAAGUGGUU	CUACUCUUUGUGAAGAUGCUGUG
909	hsa-miR-1255b	CGGAUGAGCAAAGAAAGUGGUU	CCACUUUCUUUGCUCAUCCAUA
910	hsa-miR-664-5p	ACUGGCUAGGGAAAAUGAUUGGAU	UAUUCAUUUAUCCCCAGCCUACA
911	hsa-miR-1306-3p	ACGUUGGCUCUGGUGGUG	CCACCUCCCCUGCAAACGUCC
912	hsa-miR-1307-3p	ACUCGGCGUGGCGUCGGUCGUG	CGACCGGACCUCGACCGGCUCG
913	hsa-miR-1321	CAGGGAGGUGAAUGUGAU	AGCAAGUAUUAUUAUCCCUGUU
914	hsa-miR-1322	GAUGAUGCUGCUGAUGCUG	GUAUCAUGAAUUAGAAAC
915	hsa-miR-1197	UAGGACACAUGGUCUACUUCU	CGGUUGACCAUGGUGUGUACG
916	hsa-miR-1324	CCAGACAGAAUUCUAUGCACUUUC	AGGUGCAUGAAGCCUGGUCCUG
917	hsa-miR-320d	AAAAGCUGGGUUGAGAGGA	UUCUCGUCCCAGUUCUUCC
918	hsa-miR-320c	AAAAGCUGGGUUGAGAGGGU	CUUCUCUUUCCAGUUCUUCC
919	hsa-miR-320d	AAAAGCUGGGUUGAGAGGA	UUCUCUUCCCAGUUCUUCU
920	hsa-miR-1825	UCCAGUGCCCUCCUCUCC	AGACUGGGGUGCUGGGCU
921	hsa-miR-1827	UGAGGCAGUAGAUUGAAU	UCAGCAGCACAGCCUUCAGC
922	hsa-miR-1207-3p	UCAGCUGGCCCUCAUUUC	UGGCAGGGAGGCUGGGAGGGG
923	hsa-miR-664a-3p	UAUUCAUUUAUCCCCAGCCUACA	ACUGGCUAGGGAAAAUGAUUGGAU
924	hsa-miR-1468-5p	CUCCGUUUGCCUGUUUCGCUG	GCAAAAUAAGCAAAUGGAAAA
925	hsa-miR-1469	CUCGGCGCGGGGCGCGGGCUCC	GGGCGAGCCAACGCCGGGGU
926	hsa-miR-1470	GCCCUCCGCCCGUGCACCCCG	GGGACGCGCCGAGGUAGGGGGGACA
927	hsa-miR-1471	GCCCGCGUGUGGAGCCAGGUGU	AGCUGGCUCUAAUUUGAGGGGCUC
928	hsa-miR-1537-3p	AAAACCGUCUAGUUACAGUUGU	AGCUGUAAUUAGUCAGUUUUCU
929	hsa-miR-1538	CGGCCCGGGCUGCUGCUGUUCCU	GAACAGCAGCAACAUGGGCCUCG
930	hsa-miR-1539	UCCUGCGCGUCCCAGAUGCCC	GCUCUGCGGCCUGCAGGUAG
931	hsa-miR-103b	UCAUAGCCCUGUACAAUGCUGCU	CAGCACUGUAAAGAAGCCGAGGGC
932	hsa-miR-103b	UCAUAGCCCUGUACAAUGCUGCU	CAGCACUGUAAAGAAGCUGAAAGC
933	hsa-miR-1908-5p	CGGCGGGGACGGCGAUUGGUC	CCGGCCGCCGGCUCCGCCCCG
934	hsa-miR-1909-5p	UGAGUGCCGGUGCCUGCCCUG	CGCAGGGGCCGGGUGCUCACCG
935	hsa-miR-1910-5p	CCAGUCCUGUGCCUGCCGCCU	GAGGCAGAAGCAGGAUGACAA
936	hsa-miR-1911-5p	UGAGUACCGCCAUGUCUGUUGGG	CACCAGGCAUUGUGGUCUCC
937	hsa-miR-1912	UACCCAGAGCAUGCAGUGUGAA	CUCAUUGCAUGGGCUGUGUAUA
938	hsa-miR-1913	UCUGCCCCCUCCGCUGCUGCCA	CCGGCAGAGGAGGCUGCAGAGG
939	hsa-miR-1914-5p	CCCUGUGCCCGGCCCACUUCUG	GGAGGGGUCCCGCACUGGGAGG
940	hsa-miR-1915-5p	ACCUUGCCUUGCUGCCCGGGCC	CCCCAGGGCGACGCGGCGGG
941	hsa-miR-1909-3p	CGCAGGGGCCGGGUGCUCACCG	UGAGUGCCGGUGCCUGCCCUG
942	hsa-miR-1911-3p	CACCAGGCAUUGUGGUCUCC	UGAGUACCGCCAUGUCUGUUGGG
943	hsa-miR-1914-3p	GGAGGGGUCCCGCACUGGGAGG	CCCUGUGCCCGGCCCACUUCUG
944	hsa-miR-1915-3p	CCCCAGGGCGACGCGGCGGG	ACCUUGCCUUGCUGCCCGGGCC
945	hsa-miR-2113	AUUUGUGCUUGGCUCUGUCAC	GACAGGUACAGGGACAAAUCC
946	hsa-miR-1972	UCAGGCCAGGCACAGUGGCUCA	UGCCACCACACCUGGCUUAAAU
947	hsa-miR-1973	ACCGUGCAAAGGUAGCAUA	UGUUCAACGGCCAUGGUAU
948	hsa-miR-1976	CCUCCUGCCCUCCUUGCUGU	AGCAAGGAAGGCAGGGGUCC
949	hsa-miR-2052	UGUUUUGAUAACAGUAAUGU	GUUACCAGCUAUCAAAACAAg
950	hsa-miR-2053	GUGUUAAUUAAACCUCUAUUUAC	AAAUACAGAUUUAAUUAACAUUU
951	hsa-miR-2054	CUGUAAUAUAAAUUUAAUUUAUU	CUCUAUCAUUAAAAAAUGUAUUACAGag
952	hsa-miR-2110	UUGGGGAAACGGCCGCUGAGUG	CUCACCGCGGUCUUUUCCUCCCAC
953	hsa-miR-205-5p	UCCUUCAUUCCACCGGAGUCUG	GAUUUCAGUGGAGUGAAGUUC
954	hsa-miR-224-5p	CAAGUCACUAGUGGUUCCGUU	AAAAUGGUGCCCUAGUGACUACA
955	hsa-miR-675-5p	UGGUGCGGAGAGGGCCCACAGUG	CUGUAUGCCCUCACCGCUCA
956	hsa-miR-196b-5p	UAGGUAGUUUCCUGUUGUUGGG	UCGACAGCACGACACUGCCUUC
957	hsa-miR-449b-5p	AGGCAGUGUAUUGUUAGCUGGC	CAGCCACAACUACCCUGCCACU
958	hsa-let-7a-5p	UGAGGUAGUAGGUUGUAUAGUU	CUGUACAGCCUCCUAGCUUUCC
959	hsa-miR-103a-2-5p	AGCUUCUUUACAGUGCUGCCUUG	AGCAGCAUUGUACAGGGCUAUGA
960	hsa-miR-365b-5p	AGGGACUUUCAGGGGCAGCUGU	UAAUGCCCCUAAAAAUCCUUAU
961	hsa-miR-205-3p	GAUUUCAGUGGAGUGAAGUUC	UCCUUCAUUCCACCGGAGUCUG
962	hsa-miR-224-3p	AAAAUGGUGCCCUAGUGACUACA	CAAGUCACUAGUGGUUCCGUU
963	hsa-miR-675-3p	CUGUAUGCCCUCACCGCUCA	UGGUGCGGAGAGGGCCCACAGUG
964	hsa-miR-196b-3p	UCGACAGCACGACACUGCCUUC	UAGGUAGUUUCCUGUUGUUGGG
965	hsa-miR-449b-3p	CAGCCACAACUACCCUGCCACU	AGGCAGUGUAUUGUUAGCUGGC
966	hsa-let-7a-2-3p	CUGUACAGCCUCCUAGCUUUCC	UGAGGUAGUAGGUUGUAUAGUU
967	hsa-miR-103a-3p	AGCAGCAUUGUACAGGGCUAUGA	AGCUUCUUUACAGUGCUGCCUUG
968	hsa-miR-365a-3p	UAAUGCCCCUAAAAAUCCUUAU	AGGGACUUUCAGGGGCAGCUGU
