# Supplementary material for: MicroRNA-1289 Functions as a Novel Tumor Suppressor in Oral Squamous Cell Carcinoma
Source: Cancers (Basel). 2023 Aug 17;15(16):4138. doi: 10.3390/cancers15164138 (PMC10452613; doi:10.3390/cancers15164138)
Supplement: Supplementary file 1 [file cancers-15-04138-s001.zip › Table S2.xlsx]

## Sheet: Sheet1
Table S2. Effect of microRNA mimics on the growth of GFP-SAS cells
No.	microRNA	% Growth	SD
1	hsa-miR-17-5p	148.535	0.56723
2	hsa-miR-21-5p	126.421	4.21429
3	hsa-miR-22-5p	78.287	5.46759
4	hsa-miR-25-5p	89.8823	6.09461
5	hsa-miR-28-5p	53.143	3.47099
6	hsa-miR-31-5p	85.6499	3.64678
7	hsa-miR-32-5p	112.121	2.19087
8	hsa-let-7b-5p	108.44	11.2269
9	hsa-let-7c-5p	132.883	11.9479
10	hsa-let-7d-5p	134.26	16.9498
11	hsa-let-7e-5p	117.731	4.74043
12	hsa-let-7g-5p	123.216	12.1211
13	hsa-let-7i-5p	118.883	2.90724
14	hsa-miR-93-5p	134.21	0.980555
15	hsa-miR-95-3p	65.74	6.96457
16	hsa-miR-96-5p	102.93	4.10757
17	hsa-miR-98-5p	120.636	0.933366
18	hsa-miR-100-5p	109.892	18.4355
19	hsa-miR-107	104.959	5.1513
20	hsa-miR-10a-5p	105.334	9.50435
21	hsa-miR-10b-5p	101.503	0.654981
22	hsa-miR-1-3p	50.5635	2.54007
23	hsa-miR-122-5p	117.355	2.77986
24	hsa-miR-126-5p	120.862	6.43519
25	hsa-miR-127-5p	129.777	4.64379
26	hsa-miR-1-3p	54.8209	1.73996
27	hsa-miR-132-5p	63.9369	1.28385
28	hsa-miR-134-5p	56.0481	2.38535
29	hsa-miR-136-5p	110.193	7.65801
30	hsa-miR-137	91.9108	5.09363
31	hsa-miR-139-5p	108.866	15.0752
32	hsa-miR-140-5p	119.083	15.5529
33	hsa-miR-141-5p	88.8805	6.91169
34	hsa-miR-142-5p	84.4979	1.86219
35	hsa-miR-143-5p	135.562	19.8944
36	hsa-miR-144-5p	119.384	1.09135
37	hsa-miR-145-5p	82.0436	5.73367
38	hsa-miR-147a	119.709	6.61598
39	hsa-miR-149-5p	124.718	21.3463
40	hsa-miR-150-5p	97.3203	7.36186
41	hsa-miR-151-5p	99.9499	8.03216
42	hsa-miR-152-3p	120.761	6.29149
43	hsa-miR-154-5p	120.511	7.82991
44	hsa-miR-155-5p	112.747	5.86138
45	hsa-miR-15a-5p	65.9404	6.41674
46	hsa-miR-15b-5p	117.155	1.66706
47	hsa-miR-182-5p	123.516	19.7806
48	hsa-miR-183-5p	149.211	6.51741
49	hsa-miR-184	102.479	0.27089
50	hsa-miR-185-5p	80.2655	1.19818
51	hsa-miR-186-5p	124.343	0.457007
52	hsa-miR-187-5p	114.475	28.6548
53	hsa-miR-188-5p	113.649	7.33113
54	hsa-miR-18a-5p	113.148	6.21415
55	hsa-miR-18b-5p	114.425	19.4142
56	hsa-miR-190a-5p	116.905	1.75718
57	hsa-miR-191-5p	100.826	13.4069
58	hsa-miR-192-5p	43.426	0.541781
59	hsa-miR-195-5p	58.2269	5.14692
60	hsa-miR-197-3p	76.7844	3.25416
61	hsa-miR-198	146.231	5.445
62	hsa-miR-19a-5p	107.538	6.42026
63	hsa-miR-202-5p	121.212	5.35616
64	hsa-miR-203-3p	107.789	15.9106
65	hsa-miR-204-5p	100.225	8.11837
66	hsa-miR-206	42.7498	3.7317
67	hsa-miR-20a-5p	108.59	3.77855
68	hsa-miR-20b-5p	100.877	2.82052
69	hsa-miR-210-3p	66.9171	0.156399
70	hsa-miR-211-5p	103.181	2.71549
71	hsa-miR-212-3p	121.337	0.982472
72	hsa-miR-214-5p	64.2625	0.810353
73	hsa-miR-215-5p	94.9161	1.02282
74	hsa-miR-217	116.804	0.459061
75	hsa-miR-221-5p	137.641	3.29552
76	hsa-miR-222-5p	151.215	19.868
77	hsa-miR-223-5p	99.6995	8.88078
78	hsa-miR-23a-5p	129.151	16.0734
79	hsa-miR-23b-5p	115.978	0.968973
80	hsa-miR-26b-5p	119.234	6.18228
81	hsa-miR-27a-5p	99.8247	8.23036
82	hsa-miR-27b-5p	108.715	5.42249
83	hsa-miR-296-5p	106.211	4.66441
84	hsa-miR-297	84.6982	4.12699
85	hsa-miR-298	146.707	7.69954
86	hsa-miR-299-5p	67.1675	5.40372
87	hsa-miR-29a-5p	98.8229	8.93064
88	hsa-miR-29c-5p	88.4798	8.56642
89	hsa-miR-300	143.927	14.4773
90	hsa-miR-30a-5p	118.182	0.836629
91	hsa-miR-30b-5p	129.752	3.67146
92	hsa-miR-30d-5p	131.906	2.30022
93	hsa-miR-30e-5p	117.005	6.55168
94	hsa-miR-320a	111.971	0.30364
95	hsa-miR-323-5p	149.111	5.75054
96	hsa-miR-324-5p	161.132	1.19818
97	hsa-miR-325	162.954	4.46435
98	hsa-miR-326	158.107	3.70882
99	hsa-miR-328-3p	93.0839	10.8539
100	hsa-miR-330-5p	116.327	2.61954
101	hsa-miR-331-5p	118.594	23.7381
102	hsa-miR-335	128.912	10.0513
103	hsa-miR-337-5p	133.277	19.1925
104	hsa-miR-338-5p	151.672	6.97192
105	hsa-miR-339-5p	140.618	9.56031
106	hsa-miR-33a-5p	152.579	13.2015
107	hsa-miR-33b-5p	152.948	6.6546
108	hsa-miR-340-5p	139.116	7.23489
109	hsa-miR-342-5p	142.347	5.22873
110	hsa-miR-345-5p	100.482	10.3589
111	hsa-miR-346	110.601	6.11674
112	hsa-miR-34a	149.065	7.88069
113	hsa-miR-34b-5p	112.783	11.3298
114	hsa-miR-34c-5p	55.7823	3.53582
115	hsa-miR-361-5p	137.103	5.72724
116	hsa-miR-362-5p	110.601	5.95076
117	hsa-miR-363-5p	113.662	6.54062
118	hsa-miR-367-5p	133.645	8.32567
119	hsa-miR-369-5p	137.245	2.95057
120	hsa-miR-370-3p	152.098	8.25195
121	hsa-miR-371a-5p	85.6576	4.22126
122	hsa-miR-372-3p	90.4478	12.3652
123	hsa-miR-373-5p	122.506	4.61252
124	hsa-miR-375	146.4	3.07576
125	hsa-miR-377-5p	151.701	14.6547
126	hsa-miR-378a-5p	81.6327	3.55418
127	hsa-miR-379-5p	132.37	9.51862
128	hsa-miR-380-5p	121.145	24.0342
129	hsa-miR-381-3p	125.198	10.7951
130	hsa-miR-382-5p	149.887	4.49663
131	hsa-miR-383-5p	118.906	3.83157
132	hsa-miR-384	149.065	12.4542
133	hsa-miR-409-5p	113.917	2.27588
134	hsa-miR-410-3p	139.229	16.8964
135	hsa-miR-411-5p	132.795	6.17088
136	hsa-miR-412-3p	142.375	2.97052
137	hsa-miR-421	140.136	10.5432
138	hsa-miR-423-5p	88.407	7.62672
139	hsa-miR-424-5p	70.89	4.81125
140	hsa-miR-425-5p	110.317	5.39436
141	hsa-miR-429	120.04	7.54091
142	hsa-miR-431-5p	142.092	4.2517
143	hsa-miR-432-5p	146.173	2.28329
144	hsa-miR-433-3p	138.01	7.78375
145	hsa-miR-448	137.727	12.6425
146	hsa-miR-451a	118.679	18.5523
147	hsa-miR-452-5p	146.287	14.616
148	hsa-miR-323b-5p	149.15	5.46008
149	hsa-miR-454-5p	138.01	11.4373
150	hsa-miR-455-5p	111.508	6.34876
151	hsa-miR-483-5p	103.685	9.59391
152	hsa-miR-484	120.266	7.77135
153	hsa-miR-485-5p	134.694	16.8374
154	hsa-miR-486-5p	94.246	5.64458
155	hsa-miR-488-5p	147.619	9.77891
156	hsa-miR-489-3p	65.1927	4.80599
157	hsa-miR-490-5p	94.8696	3.48778
158	hsa-miR-491-5p	136.565	10.0761
159	hsa-miR-492	134.212	5.35399
160	hsa-miR-493-5p	112.954	10.9441
161	hsa-miR-494-3p	117.177	7.21588
162	hsa-miR-495-3p	123.129	3.84444
163	hsa-miR-496	144.473	7.51578
164	hsa-miR-497-5p	99.5465	6.6855
165	hsa-miR-498	132.795	13.3268
166	hsa-miR-499-5p	80.7823	5.14508
167	hsa-miR-500a-5p	77.2676	4.76519
168	hsa-miR-501-5p	154.308	5.90379
169	hsa-miR-502-5p	80.7823	5.96694
170	hsa-miR-503-5p	134.099	15.2898
171	hsa-miR-504-5p	153.798	1.49798
172	hsa-miR-505-5p	93.9342	8.65567
173	hsa-miR-506-3p	101.247	15.2029
174	hsa-miR-507	116.865	3.90632
175	hsa-miR-508-5p	117.46	5.50449
176	hsa-miR-510-5p	138.577	9.23014
177	hsa-miR-522-5p	84.4104	4.1487
178	hsa-miR-523-5p	148.753	9.11188
179	hsa-miR-524-5p	67.9705	1.60967
180	hsa-miR-525-5p	96.7404	12.3415
181	hsa-miR-527	113.152	26.2495
182	hsa-miR-532-5p	80.924	4.5858
183	hsa-miR-539-5p	150.567	12.1394
184	hsa-miR-541-5p	108.333	10.2564
185	hsa-miR-542-5p	151.049	4.99196
186	hsa-miR-543	155.3	6.50959
187	hsa-miR-544a	116.638	6.13503
188	hsa-miR-545-5p	156.463	5.98449
189	hsa-miR-549a	99.7449	7.22939
190	hsa-miR-552-3p	89.2574	7.46961
191	hsa-miR-553	146.599	4.35919
192	hsa-miR-554	157.029	2.33237
193	hsa-miR-555	136.992	4.23557
194	hsa-miR-556-5p	119.62	8.95324
195	hsa-miR-557	104.885	7.78019
196	hsa-miR-558	122.011	12.6749
197	hsa-miR-559	80.7889	12.1245
198	hsa-miR-561-3p	55.7531	5.27866
199	hsa-miR-562	89.9039	12.9344
200	hsa-miR-563	119.007	5.62169
201	hsa-miR-564	69.3235	24.1924
202	hsa-miR-566	118.312	3.69978
203	hsa-miR-567	109.217	14.3405
204	hsa-miR-568	127.1	12.914
205	hsa-miR-569	125.097	7.57454
206	hsa-miR-570-3p	90.9667	12.1831
207	hsa-miR-571	82.2604	14.8639
208	hsa-miR-572	107.848	10.1506
209	hsa-miR-573	117.086	5.42926
210	hsa-miR-574-5p	60.0245	14.4882
211	hsa-miR-575	113.264	2.37803
212	hsa-miR-576-5p	93.0104	6.90762
213	hsa-miR-577	114.204	1.65921
214	hsa-miR-578	111.036	2.9905
215	hsa-miR-579-3p	57.5925	13.3475
216	hsa-miR-580-3p	62.2113	5.06793
217	hsa-miR-581	117.331	6.51449
218	hsa-miR-582-5p	64.7047	1.50475
219	hsa-miR-583	38.9945	4.20021
220	hsa-miR-584-5p	47.4964	15.1585
221	hsa-miR-585-3p	41.7944	6.72041
222	hsa-miR-586	72.6344	10.8689
223	hsa-miR-587	86.961	12.2471
224	hsa-miR-588	61.0668	3.40655
225	hsa-miR-589-5p	109.095	9.41222
226	hsa-miR-590-5p	117.556	9.57751
227	hsa-miR-591	97.6293	13.6047
228	hsa-miR-592	120.376	3.36733
229	hsa-miR-593-5p	126.753	4.56778
230	hsa-miR-595	115.757	6.02264
231	hsa-miR-596	122.031	11.5674
232	hsa-miR-597-5p	93.0513	11.0434
233	hsa-miR-598-3p	106.417	4.90509
234	hsa-miR-599	100.695	6.14784
235	hsa-miR-600	68.2199	12.9106
236	hsa-miR-601	116.37	7.00489
237	hsa-miR-602	107.644	7.85784
238	hsa-miR-603	70.7541	7.06979
239	hsa-miR-604	104.19	24.1553
240	hsa-miR-605-5p	52.8101	4.65501
241	hsa-miR-606	133.844	5.2489
242	hsa-miR-607	102.33	3.10035
243	hsa-miR-608	114.347	6.48605
244	hsa-miR-609	55.3648	9.77942
245	hsa-miR-610	81.8312	11.3357
246	hsa-miR-611	96.1578	7.50149
247	hsa-miR-612	102.412	4.17478
248	hsa-miR-613	75.2912	13.7786
249	hsa-miR-614	93.5214	10.4738
250	hsa-miR-615-5p	111.138	1.55874
251	hsa-miR-616-5p	78.2955	32.1107
252	hsa-miR-617	64.7251	5.31167
253	hsa-miR-618	117.74	2.23796
254	hsa-miR-619-3p	112.876	5.46916
255	hsa-miR-620	114.245	5.64682
256	hsa-miR-621	66.7689	14.2631
257	hsa-miR-622	104.414	7.40354
258	hsa-miR-623	105.559	9.62606
259	hsa-miR-624-5p	73.3906	1.38598
260	hsa-miR-625-5p	55.2217	4.41504
261	hsa-miR-626	108.645	2.91281
262	hsa-miR-627-5p	83.4457	6.41964
263	hsa-miR-628-5p	100.94	10.9365
264	hsa-miR-629-5p	40.3433	3.61429
265	hsa-miR-630	126.242	6.7301
266	hsa-miR-631	111.241	6.78111
267	hsa-miR-632	110.014	7.09747
268	hsa-miR-633	83.3027	7.89768
269	hsa-miR-634	61.5573	22.9305
270	hsa-miR-635	72.9409	14.572
271	hsa-miR-636	92.2338	2.16018
272	hsa-miR-637	106.479	5.2415
273	hsa-miR-638	91.6207	1.7182
274	hsa-miR-639	107.317	5.38093
275	hsa-miR-640	60.8216	12.2108
276	hsa-miR-641	99.9183	9.82761
277	hsa-miR-642a-5p	81.4838	6.96722
278	hsa-miR-643	93.8279	5.56298
279	hsa-miR-644a	113.836	5.39488
280	hsa-miR-645	100.286	6.09626
281	hsa-miR-646	108.972	8.62963
282	hsa-miR-647	111.833	11.6256
283	hsa-miR-648	105.252	1.45263
284	hsa-miR-649	102.228	6.35323
285	hsa-miR-650	61.0873	1.89407
286	hsa-miR-651-5p	118.148	7.03007
287	hsa-miR-652-3p	87.0632	20.2848
288	hsa-miR-653-5p	113.836	3.47609
289	hsa-miR-654-5p	175.833	9.30343
290	hsa-miR-655-3p	111.58	4.33067
291	hsa-miR-656-3p	155.729	12.7821
292	hsa-miR-657	169.691	7.89882
293	hsa-miR-658	157.317	10.2888
294	hsa-miR-659-3p	90.9258	3.16323
295	hsa-miR-660-5p	151.482	15.3554
296	hsa-miR-661	166.239	6.15709
297	hsa-miR-662	182.249	10.6049
298	hsa-miR-663a	175.466	0.97147
299	hsa-miR-665	104.766	12.8097
300	hsa-miR-668-3p	107.669	31.3034
301	hsa-miR-671-5p	176.169	16.5111
302	hsa-miR-708-5p	51.4513	3.24107
303	hsa-miR-7-5p	91.9951	5.92626
304	hsa-miR-7-5p	144.088	3.29335
305	hsa-miR-7-5p	137.764	2.46459
306	hsa-miR-744-5p	83.6236	2.52742
307	hsa-miR-758-3p	123.159	5.69492
308	hsa-miR-760	150.779	5.42572
309	hsa-miR-765	146.441	14.4837
310	hsa-miR-766-3p	158.601	7.59739
311	hsa-miR-767-5p	148.549	21.4022
312	hsa-miR-769-5p	141.185	20.4267
313	hsa-miR-770-5p	156.126	7.2459
314	hsa-miR-802	137.305	7.06488
315	hsa-miR-873-5p	146.532	16.4646
316	hsa-miR-874-3p	60.4033	6.64955
317	hsa-miR-875-5p	123.312	5.85208
318	hsa-miR-876-5p	43.813	2.04134
319	hsa-miR-877-5p	140.91	10.1573
320	hsa-miR-885-5p	83.9902	11.3869
321	hsa-miR-887-3p	139.811	10.2323
322	hsa-miR-888-5p	127.009	15.838
323	hsa-miR-889-3p	151.054	29.9729
324	hsa-miR-890	166.117	3.64837
325	hsa-miR-9-5p	106.416	3.30862
326	hsa-miR-920	144.271	7.00697
327	hsa-miR-921	154.109	4.12194
328	hsa-miR-922	135.808	8.57114
329	hsa-miR-924	138.711	12.9503
330	hsa-miR-9-5p	104.675	1.28323
331	hsa-miR-92b-5p	140.666	9.97456
332	hsa-miR-933	130.645	8.51262
333	hsa-miR-934	95.6309	6.10296
334	hsa-miR-935	102.353	12.7074
335	hsa-miR-936	139.658	30.1752
336	hsa-miR-937-3p	169.844	3.93494
337	hsa-miR-938	129.514	9.70547
338	hsa-miR-939-5p	151.848	5.1861
339	hsa-miR-9-5p	114.177	2.52409
340	hsa-miR-940	148.182	4.67581
341	hsa-miR-942-5p	96.6697	12.7037
342	hsa-miR-943	120.715	3.19231
343	hsa-miR-944	129.117	12.852
344	hsa-miR-99a-5p	120.073	5.80354
345	hsa-miR-99b-5p	135.441	6.67812
346	hsa-miR-106a-5p	126.337	14.3914
347	hsa-miR-106b-5p	117.874	40.8506
348	hsa-miR-1224-5p	161.931	3.99778
349	hsa-miR-1225-5p	148.61	11.463
350	hsa-miR-1226-5p	130.522	12.1644
351	hsa-miR-1227-3p	136.755	6.48062
352	hsa-miR-1228-5p	120.471	5.76384
353	hsa-miR-1229-3p	121.051	7.1543
354	hsa-miR-1231	144.73	4.15307
355	hsa-miR-1233-3p	96.7614	4.67581
356	hsa-miR-1234-3p	125.726	11.2447
357	hsa-miR-1236-3p	140.116	16.3709
358	hsa-miR-1237-3p	145.524	13.4265
359	hsa-miR-1238-3p	136.603	14.741
360	hsa-miR-125a-5p	187.87	8.39335
361	hsa-miR-130a-5p	155.515	10.4316
362	hsa-miR-130b-5p	155.79	7.37632
363	hsa-miR-133b	161.687	10.355
364	hsa-miR-135b-5p	146.593	11.6087
365	hsa-miR-146a-5p	157.134	7.48374
366	hsa-miR-146b-5p	128.384	8.2112
367	hsa-miR-147b	133.272	10.5121
368	hsa-miR-148a-5p	134.983	12.9769
369	hsa-miR-148b-5p	143.385	16.4732
370	hsa-miR-16-5p	95.2643	11.4634
371	hsa-miR-16-5p	61.8393	11.8156
372	hsa-miR-181c-5p	117.751	0.954017
373	hsa-miR-181d-5p	141.155	15.0184
374	hsa-miR-190b	156.248	5.85638
375	hsa-miR-193a-5p	76.9019	3.06613
376	hsa-miR-193b-5p	46.9294	3.15259
377	hsa-miR-199b-5p	170.761	14.2213
378	hsa-miR-200a-5p	103.789	11.3913
379	hsa-miR-200b-5p	88.6343	21.9002
380	hsa-miR-200c-5p	93.7366	0.433164
381	hsa-miR-208a-3p	153.407	12.0351
382	hsa-miR-208b-3p	155.27	36.6633
383	hsa-miR-216a-5p	132.692	20.0673
384	hsa-miR-216b-5p	109.358	9.50576
385	hsa-miR-24-1-5p	104.693	9.4572
386	hsa-miR-24-2-5p	92.1968	13.6018
387	hsa-miR-301a-3p	121.035	22.2373
388	hsa-miR-301b-3p	120.611	12.9424
389	hsa-miR-302a-5p	77.4385	11.4702
390	hsa-miR-302b-5p	69.5505	12.3485
391	hsa-miR-302c-5p	114.504	8.75185
392	hsa-miR-302d-5p	76.1945	10.5646
393	hsa-miR-374a-5p	109.754	11.2565
394	hsa-miR-374b-5p	73.4521	5.39376
395	hsa-miR-376b-3p	92.1402	1.57389
396	hsa-miR-376c-3p	81.8773	8.37994
397	hsa-miR-422a	101.103	4.05797
398	hsa-miR-449a	114.476	3.77446
399	hsa-miR-450b-5p	102.262	16.4149
400	hsa-miR-487a-3p	96.5507	10.3992
401	hsa-miR-487b-3p	110.744	18.934
402	hsa-miR-513b-5p	104.213	8.53686
403	hsa-miR-513c-5p	101.979	13.3599
404	hsa-miR-517-5p	88.8323	19.7604
405	hsa-miR-517-5p	102.827	4.04139
406	hsa-miR-517-5p	62.2561	6.64561
407	hsa-miR-518b	47.3848	4.36571
408	hsa-miR-518c-5p	70.7096	7.02315
409	hsa-miR-518d-5p	50.3817	4.26372
410	hsa-miR-518e-5p	77.7495	2.20254
411	hsa-miR-518f-5p	70.7096	7.21814
412	hsa-miR-519b-5p	53.8592	5.51054
413	hsa-miR-519c-5p	66.3839	7.18167
414	hsa-miR-519d-3p	96.268	10.8924
415	hsa-miR-519e-5p	88.1255	4.85465
416	hsa-miR-520a-5p	63.5284	10.9661
417	hsa-miR-520b	70.7945	15.3464
418	hsa-miR-520c-5p	62.5671	12.5954
419	hsa-miR-520d-5p	69.7201	9.49503
420	hsa-miR-520e	58.0718	4.81099
421	hsa-miR-520f-3p	71.4447	7.65351
422	hsa-miR-520g-3p	91.5748	5.14133
423	hsa-miR-520h	92.5926	9.19375
424	hsa-miR-526b-5p	93.045	2.02677
425	hsa-miR-548b-5p	100.424	6.63586
426	hsa-miR-548c-5p	105.061	9.64699
427	hsa-miR-551a	104.665	4.55416
428	hsa-miR-551b-5p	123.494	20.8698
429	hsa-let-7a-5p	124.88	4.66291
430	hsa-let-7a-5p	97.2576	12.8168
431	hsa-let-7f-5p	90.4439	11.0492
432	hsa-let-7f-5p	96.9183	6.07162
433	hsa-miR-891a-5p	70.6248	0.564744
434	hsa-miR-891b	101.357	3.27181
435	hsa-miR-892a	82.4145	1.68429
436	hsa-miR-892b	121.091	8.71203
437	hsa-miR-101-5p	59.5703	6.88034
438	hsa-miR-101-3p	79.4459	7.02418
439	hsa-miR-103-3p	92.1968	7.52586
440	hsa-miR-105-5p	129.121	13.9303
441	hsa-miR-105-5p	125.728	12.9336
442	hsa-miR-124-5p	32.57	0.955846
443	hsa-miR-124-5p	28.8097	1.43021
444	hsa-miR-124-5p	27.5375	4.28504
445	hsa-miR-128-3p	79.4176	4.45138
446	hsa-miR-128-3p	94.0345	9.63356
447	hsa-miR-129-5p	55.6686	6.72809
448	hsa-miR-129-5p	60.7012	5.76157
449	hsa-miR-138-5p	117.246	13.5767
450	hsa-miR-138-5p	119.565	7.20717
451	hsa-miR-153-3p	95.3633	2.6853
452	hsa-miR-153-3p	93.3842	4.87462
453	hsa-miR-194-5p	105.768	17.8885
454	hsa-miR-194-5p	84.2239	7.82394
455	hsa-miR-19b-1-5p	83.2344	4.02981
456	hsa-miR-19b-2-5p	84.4218	6.70507
457	hsa-miR-218-5p	91.8292	6.23991
458	hsa-miR-218-5p	86.9946	5.39732
459	hsa-miR-219a-5p	81.2836	6.29615
460	hsa-miR-219a-5p	87.0229	2.13397
461	hsa-miR-26a-5p	67.741	4.89474
462	hsa-miR-26a-5p	81.3118	2.55065
463	hsa-miR-29b-1-5p	89.3412	0.853812
464	hsa-miR-29b-2-5p	93.8083	5.35629
465	hsa-miR-30c-5p	105.881	13.9639
466	hsa-miR-30c-5p	84.7894	3.01113
467	hsa-miR-329-3p	105.089	6.05541
468	hsa-miR-329-3p	101.329	2.89418
469	hsa-miR-365a-3p	78.428	5.74093
470	hsa-miR-509-5p	105.994	7.16763
471	hsa-miR-509-5p	96.4377	6.7231
472	hsa-miR-509-3-5p	106.672	8.40608
473	hsa-miR-511-5p	120.809	1.81979
474	hsa-miR-511-5p	126.265	5.17341
475	hsa-miR-512-5p	112.638	5.88796
476	hsa-miR-512-5p	114.136	0.906928
477	hsa-miR-514a-3p	122.822	2.31938
478	hsa-miR-514a-3p	115.313	4.08981
479	hsa-miR-514a-3p	112.725	6.97866
480	hsa-miR-515-5p	90.3972	6.38789
481	hsa-miR-515-5p	83.9755	9.7881
482	hsa-miR-521	101.462	2.03306
483	hsa-miR-521	105.671	6.30521
484	hsa-miR-550a-5p	41.6518	2.81133
485	hsa-miR-550a-5p	44.7145	1.86542
486	hsa-miR-92a-1-5p	88.7374	7.71533
487	hsa-miR-92a-2-5p	99.0516	15.629
488	hsa-miR-941	110.709	8.33769
489	hsa-miR-941	102.766	3.83349
490	hsa-miR-941	112.053	10.0614
491	hsa-miR-941	96.6805	3.6314
492	hsa-miR-125b	110.492	4.44023
493	hsa-miR-125b	83.4025	3.65022
494	hsa-miR-133a-3p	106.54	7.5294
495	hsa-miR-133a-3p	105.533	4.5656
496	hsa-miR-135a-5p	108.773	8.0302
497	hsa-miR-135a-5p	87.7692	3.17136
498	hsa-miR-181a-5p	94.8824	5.56329
499	hsa-miR-181a-5p	106.441	1.59754
500	hsa-miR-181b-5p	111.045	4.52851
501	hsa-miR-181b-5p	104.189	8.74616
502	hsa-miR-196a-5p	117.506	4.99768
503	hsa-miR-196a-5p	72.7327	6.79825
504	hsa-miR-199a-5p	99.1306	6.97866
505	hsa-miR-199a-5p	98.7947	7.25029
506	hsa-miR-376a-5p	91.5432	6.68393
507	hsa-miR-376a-3p	82.3553	5.55729
508	hsa-miR-450a-5p	101.067	4.35715
509	hsa-miR-450a-5p	103.063	0.764495
510	hsa-miR-513a-5p	96.2458	3.32444
511	hsa-miR-513a-5p	103.26	8.8656
512	hsa-miR-516a-5p	123.493	2.35422
513	hsa-miR-516a-5p	124.837	8.45043
514	hsa-miR-516b-5p	122.505	6.70911
515	hsa-miR-516b-5p	117.981	6.3888
516	hsa-miR-518a-5p	55.1867	8.07471
517	hsa-miR-518a-5p	54.9299	3.8899
518	hsa-miR-519a-5p	75.3606	1.90825
519	hsa-miR-519a-3p	65.7775	5.00611
520	hsa-miR-526a	79.9447	2.51094
521	hsa-miR-526a	114.147	0.93035
522	hsa-miR-548a-3p	117.842	3.46097
523	hsa-miR-548a-3p	115.787	2.74493
524	hsa-miR-548a-5p	114.977	1.62805
525	hsa-miR-548d-5p	126.398	4.03881
526	hsa-miR-548d-5p	119.522	4.0362
527	hsa-miR-17-3p	98.7552	5.39419
528	hsa-miR-21-3p	116.222	9.53037
529	hsa-miR-22-3p	71.5471	9.98036
530	hsa-miR-25-3p	88.441	7.04796
531	hsa-miR-28-3p	45.9198	3.46672
532	hsa-miR-31-3p	88.4213	5.70425
533	hsa-miR-32-3p	102.173	2.51304
534	hsa-let-7b-3p	96.226	6.70807
535	hsa-let-7d-3p	130.547	0.593755
536	hsa-let-7e-3p	131.278	3.21537
537	hsa-let-7g-3p	96.4236	3.25177
538	hsa-let-7i-3p	122.604	7.02632
539	hsa-miR-93-3p	107.904	12.1239
540	hsa-miR-96-3p	95.1393	7.08079
541	hsa-miR-100-3p	109.741	4.44154
542	hsa-miR-10a-3p	96.1272	5.52272
543	hsa-miR-10b-3p	93.8155	5.66158
544	hsa-miR-122-3p	106.817	8.62086
545	hsa-miR-126-3p	85.6945	9.25484
546	hsa-miR-127-3p	106.204	6.27392
547	hsa-miR-132-3p	60.7587	7.00596
548	hsa-miR-136-3p	130.271	3.05568
549	hsa-miR-139-3p	121.537	0.782664
550	hsa-miR-140-3p	112.349	6.51218
551	hsa-miR-141-3p	77.1784	0.775145
552	hsa-miR-142-3p	58.3284	3.79881
553	hsa-miR-143-3p	114.187	13.1183
554	hsa-miR-144-3p	115.392	10.5754
555	hsa-miR-145-3p	115.886	2.93824
556	hsa-miR-149-3p	126.22	4.03489
557	hsa-miR-150-3p	102.233	3.56368
558	hsa-miR-151-3p	105.888	7.01682
559	hsa-miR-154-3p	127.643	4.54245
560	hsa-miR-155-3p	133.412	2.89568
561	hsa-miR-15a-3p	73.523	1.27181
562	hsa-miR-15b-3p	110.314	3.93019
563	hsa-miR-182-3p	108.99	6.35572
564	hsa-miR-183-3p	91.8	12.4524
565	hsa-miR-185-3p	127.425	5.84781
566	hsa-miR-186-3p	109.425	11.9984
567	hsa-miR-187-3p	109.82	12.6845
568	hsa-miR-188-3p	108.635	9.47509
569	hsa-miR-18a-3p	110.69	6.53292
570	hsa-miR-18b-3p	104.485	11.1109
571	hsa-miR-191-3p	104.959	10.8128
572	hsa-miR-192-3p	40.8314	2.1455
573	hsa-miR-195-3p	51.6705	2.87231
574	hsa-miR-19a-3p	101.76	7.02404
575	hsa-miR-202-3p	88.6764	7.33709
576	hsa-miR-20a-3p	95.9704	3.63515
577	hsa-miR-20b-3p	87.5542	9.06272
578	hsa-miR-214-3p	47.947	4.51113
579	hsa-miR-221-3p	113.644	11.8398
580	hsa-miR-222-3p	134.251	16.3681
581	hsa-miR-223-3p	96.761	13.0144
582	hsa-miR-23a-3p	117.802	8.91488
583	hsa-miR-23b-3p	118.286	18.4848
584	hsa-miR-26b-3p	153.226	11.041
585	hsa-miR-27a-3p	80.6427	6.30741
586	hsa-miR-27b-3p	90.0026	7.25861
587	hsa-miR-296-3p	133.359	9.34282
588	hsa-miR-299-3p	45.7791	16.5293
589	hsa-miR-29a-3p	82.1474	7.75912
590	hsa-miR-29c-3p	71.8184	11.3521
591	hsa-miR-30a-3p	93.5731	3.71611
592	hsa-miR-30b-3p	97.1691	11.3102
593	hsa-miR-30d-3p	100.663	9.27216
594	hsa-miR-30e-3p	100.128	11.5215
595	hsa-miR-323a-3p	138.307	11.9799
596	hsa-miR-324-3p	152.461	6.07111
597	hsa-miR-330-3p	83.8307	11.4798
598	hsa-miR-331-3p	99.5919	10.3345
599	hsa-miR-335-3p	94.8993	16.2781
600	hsa-miR-337-3p	105.636	5.58548
601	hsa-miR-338-3p	117.649	14.3844
602	hsa-miR-339-3p	84.9273	8.82137
603	hsa-miR-33a-3p	112.191	9.58691
604	hsa-miR-33b-3p	132.339	11.0908
605	hsa-miR-340-3p	104.948	6.74962
606	hsa-miR-342-3p	124.509	3.44753
607	hsa-miR-34a-3p	81.5863	13.1871
608	hsa-miR-34b-3p	118.949	1.72164
609	hsa-miR-34c-3p	47.4369	2.86176
610	hsa-miR-361-3p	136.878	11.9188
611	hsa-miR-362-3p	102.372	8.4329
612	hsa-miR-363-3p	88.0133	6.16678
613	hsa-miR-367-3p	110.099	9.42299
614	hsa-miR-369-3p	113.032	7.31245
615	hsa-miR-371-3p	65.519	11.7892
616	hsa-miR-373-3p	78.0668	6.8623
617	hsa-miR-377-3p	120.811	8.81174
618	hsa-miR-378a-3p	67.8653	3.64935
619	hsa-miR-379-3p	126.855	10.5619
620	hsa-miR-380-3p	141.52	4.65168
621	hsa-miR-409-3p	89.2119	10.3298
622	hsa-miR-411-3p	114.843	1.41701
623	hsa-miR-423-3p	58.9645	8.89319
624	hsa-miR-424-3p	62.076	6.18479
625	hsa-miR-425-3p	92.3234	12.05
626	hsa-miR-431-3p	110.686	8.77524
627	hsa-miR-432-3p	135.297	15.0169
628	hsa-miR-452-3p	126.626	15.0517
629	hsa-miR-454-3p	121.882	6.93724
630	hsa-miR-455-3p	91.4818	8.15672
631	hsa-miR-483-3p	92.6549	8.8492
632	hsa-miR-485-3p	103.06	9.16985
633	hsa-miR-486-3p	80.7447	3.76566
634	hsa-miR-488-3p	130.808	2.49611
635	hsa-miR-490-3p	70.8238	14.2697
636	hsa-miR-491-3p	111.655	6.24648
637	hsa-miR-493-3p	98.5208	6.70961
638	hsa-miR-497-3p	93.1905	6.54248
639	hsa-miR-499a-3p	74.1137	4.55503
640	hsa-miR-500a-3p	56.7967	6.00811
641	hsa-miR-501-3p	79.1125	4.65902
642	hsa-miR-502-3p	75.5675	6.70175
643	hsa-miR-505-3p	82.2494	11.4912
644	hsa-miR-508-3p	103.851	8.45658
645	hsa-miR-522-3p	69.6761	9.61801
646	hsa-miR-523-3p	125.886	1.35218
647	hsa-miR-524-3p	40.7294	9.26932
648	hsa-miR-525-3p	82.2239	6.73529
649	hsa-miR-532-3p	68.5284	10.6925
650	hsa-miR-541-3p	92.6549	11.5486
651	hsa-miR-542-3p	122.316	3.56359
652	hsa-miR-545-3p	134.991	3.48637
653	hsa-miR-556-3p	116.322	10.5902
654	hsa-miR-574-3p	64.9579	9.69882
655	hsa-miR-576-3p	125.861	1.80897
656	hsa-miR-582-3p	65.5445	6.50404
657	hsa-miR-589-3p	150.089	9.28919
658	hsa-miR-590-3p	140.5	11.9024
659	hsa-miR-593-3p	137.694	10.1242
660	hsa-miR-615-3p	125.555	6.32409
661	hsa-miR-616-3p	142.209	3.26975
662	hsa-miR-624-3p	97.0161	9.00201
663	hsa-miR-625-3p	60.0867	7.71372
664	hsa-miR-628-3p	132.772	6.85376
665	hsa-miR-629-3p	40.1938	5.8751
666	hsa-miR-654-3p	149.885	14.6416
667	hsa-miR-671-3p	137.337	19.5121
668	hsa-miR-708-3p	35.4701	0.372555
669	hsa-miR-7-1-3p	60.2849	1.01969
670	hsa-miR-7-2-3p	100.228	4.36595
671	hsa-miR-744-3p	55.4986	2.49088
672	hsa-miR-767-3p	98.3476	3.03188
673	hsa-miR-769-3p	128.405	4.30784
674	hsa-miR-875-3p	89.3732	3.81309
675	hsa-miR-876-3p	24.5869	0.345423
676	hsa-miR-877-3p	131.14	3.29513
677	hsa-miR-885-3p	150.199	4.0599
678	hsa-miR-888-3p	102.65	3.63926
679	hsa-miR-9-3p	83.4188	2.52535
680	hsa-miR-9-3p	77.0655	2.68291
681	hsa-miR-92b-3p	89.9715	2.62789
682	hsa-miR-9-3p	73.9886	2.52004
683	hsa-miR-99a-3p	99.7151	2.54456
684	hsa-miR-99b-3p	92.5641	3.0423
685	hsa-miR-106a-3p	82.3647	4.10108
686	hsa-miR-106b-3p	97.6353	3.15931
687	hsa-miR-1224-3p	104.786	3.8528
688	hsa-miR-1225-3p	109.886	5.16959
689	hsa-miR-1226-3p	86.8661	2.92394
690	hsa-miR-1228-3p	109.886	3.72196
691	hsa-miR-125a-3p	132.308	4.01982
692	hsa-miR-130a-3p	117.094	4.70707
693	hsa-miR-130b-3p	126.667	5.46407
694	hsa-miR-135b-3p	105.755	3.86447
695	hsa-miR-146a-3p	124.33	3.06423
696	hsa-miR-146b-3p	83.4188	2.89465
697	hsa-miR-148a-3p	107.037	3.29513
698	hsa-miR-148b-3p	124.701	3.40917
699	hsa-miR-16-1-3p	57.5214	1.7158
700	hsa-miR-16-2-3p	40.6553	1.43104
701	hsa-miR-181c-3p	75.6695	2.27153
702	hsa-miR-193a-3p	45.641	1.19658
703	hsa-miR-193b-3p	30.9117	1.35769
704	hsa-miR-199b-3p	119.972	4.55511
705	hsa-miR-200a-3p	72.1652	2.78839
706	hsa-miR-200b-3p	47.9772	1.24544
707	hsa-miR-200c-3p	48.6895	1.41047
708	hsa-miR-24-3p	86.0969	2.60134
709	hsa-miR-24-3p	69.7151	1.80164
710	hsa-miR-302a-3p	63.4473	1.64923
711	hsa-miR-302b-3p	61.3105	1.13818
712	hsa-miR-302c-3p	89.6581	2.8896
713	hsa-miR-302d-3p	62.4501	2.39367
714	hsa-miR-374a-3p	90.1709	4.0551
715	hsa-miR-374b-3p	72.3077	2.14187
716	hsa-miR-450b-3p	118.946	3.48895
717	hsa-miR-517a-3p	70.057	1.47131
718	hsa-miR-517b-3p	80.6553	2.70595
719	hsa-miR-517c-3p	57.151	1.18534
720	hsa-miR-518c-3p	60.7123	1.3896
721	hsa-miR-518d-3p	47.4644	0.794152
722	hsa-miR-518e-3p	81.8519	2.80406
723	hsa-miR-518f-3p	69.7721	2.034
724	hsa-miR-519b-3p	60.5128	2.87185
725	hsa-miR-519c-3p	75.4701	3.38552
726	hsa-miR-519e-3p	92.2792	4.47584
727	hsa-miR-520a-3p	64.7009	1.85098
728	hsa-miR-520c-3p	72.1937	2.11844
729	hsa-miR-520d-3p	80.7407	0.812341
730	hsa-miR-526b-3p	85.2991	1.32685
731	hsa-miR-548b-3p	113.504	2.00263
732	hsa-miR-548c-3p	110.427	2.07958
733	hsa-miR-551b-3p	101.652	2.87354
734	hsa-let-7a-3p	92.2507	2.0087
735	hsa-let-7a-3p	78.1766	2.72613
736	hsa-let-7f-1-3p	68.1766	2.05188
737	hsa-let-7f-2-3p	103.39	2.50404
738	hsa-miR-101-3p	54.9573	3.20256
739	hsa-miR-105-3p	123.789	4.36177
740	hsa-miR-105-3p	139.06	2.59384
741	hsa-miR-124-3p	28.8604	0.515189
742	hsa-miR-124-3p	23.2764	0.726915
743	hsa-miR-124-3p	25.9259	1.0549
744	hsa-miR-129-1-3p	60.6838	0.699603
745	hsa-miR-129-2-3p	61.4815	0.766059
746	hsa-miR-138-1-3p	112.764	2.22277
747	hsa-miR-138-2-3p	113.362	2.08367
748	hsa-miR-194-3p	130.456	3.44046
749	hsa-miR-19b-3p	101.709	2.97676
750	hsa-miR-19b-3p	102.906	3.27474
751	hsa-miR-218-1-3p	126.952	4.75135
752	hsa-miR-218-2-3p	116.154	2.41141
753	hsa-miR-219-1-3p	102.336	2.37221
754	hsa-miR-219-2-3p	102.934	2.39062
755	hsa-miR-26a-1-3p	76.4387	1.53925
756	hsa-miR-26a-2-3p	80.2564	1.06752
757	hsa-miR-29b	93.5613	1.52015
758	hsa-miR-29b	90.3419	2.36089
759	hsa-miR-30c-1-3p	135.299	0.645285
760	hsa-miR-30c-2-3p	82.5071	1.77715
761	hsa-miR-509-3p	95.7265	2.19743
762	hsa-miR-509-3p	105.47	1.48285
763	hsa-miR-509-3p	119.93	16.1503
764	hsa-miR-512-3p	133.468	10.703
765	hsa-miR-512-3p	128.257	10.4028
766	hsa-miR-515-3p	115.391	12.4852
767	hsa-miR-515-3p	103.411	9.72865
768	hsa-miR-550a-5p	49.4494	7.27114
769	hsa-miR-550a-5p	47.3811	6.82034
770	hsa-miR-92a-3p	105.829	14.6479
771	hsa-miR-92a-3p	114.666	7.40812
772	hsa-miR-125b-1-3p	139.726	11.9463
773	hsa-miR-125b-2-3p	111.013	10.7945
774	hsa-miR-135a-3p	146.602	7.938
775	hsa-miR-181a-3p	122.509	6.84568
776	hsa-miR-181a-2-3p	125.06	5.19789
777	hsa-miR-196a-3p	75.9871	6.91864
778	hsa-miR-199a-3p	126.296	11.3805
779	hsa-miR-199a-3p	120.145	11.2073
780	hsa-miR-376a-3p	107.198	1.96446
781	hsa-miR-513a-3p	107.682	6.37823
782	hsa-miR-513a-3p	99.1942	2.69311
783	hsa-miR-516a-3p	130.862	5.284
784	hsa-miR-516a-3p	127.129	4.08688
785	hsa-miR-516b*	124.281	8.58106
786	hsa-miR-516b*	127.344	14.9663
787	hsa-miR-518a-3p	56.2718	3.9314
788	hsa-miR-518a-3p	55.278	7.93091
789	hsa-miR-519a-3p	71.9044	2.36628
790	hsa-miR-548a-3p	110.502	11.4623
791	hsa-miR-548d-3p	112.114	13.1062
792	hsa-miR-548d-3p	109.482	10.988
793	hsa-miR-1264	120.441	12.2422
794	hsa-miR-320b	105.802	4.8756
795	hsa-miR-320c	84.9584	14.2712
796	hsa-miR-1296-5p	58.5818	10.695
797	hsa-miR-1323	104.647	9.40075
798	hsa-miR-1271-5p	97.6363	10.4972
799	hsa-miR-1301-3p	146.28	5.17619
800	hsa-miR-1185-5p	131.373	4.16868
801	hsa-miR-1283	126.43	4.76651
802	hsa-miR-320b	94.1176	9.13226
803	hsa-miR-1185-5p	121.031	4.11906
804	hsa-miR-1298-5p	115.928	6.57869
805	hsa-miR-1178-3p	111.201	5.63543
806	hsa-miR-1179	109.723	6.03509
807	hsa-miR-1180-3p	85.9522	8.32839
808	hsa-miR-1181	120.736	9.061
809	hsa-miR-1182	124.067	1.90404
810	hsa-miR-1183	129.063	7.80935
811	hsa-miR-1184	142.788	3.64041
812	hsa-miR-1200	126.296	5.93911
813	hsa-miR-1202	118.695	6.60905
814	hsa-miR-1203	125.007	8.40522
815	hsa-miR-663b	88.4233	2.2596
816	hsa-miR-1204	116.035	11.9761
817	hsa-miR-1205	119.393	4.46209
818	hsa-miR-1206	118.748	10.8093
819	hsa-miR-1207-5p	109.186	7.05111
820	hsa-miR-1208	124.496	4.18784
821	hsa-miR-548e-3p	133.306	6.44658
822	hsa-miR-548j-5p	131.185	4.21104
823	hsa-miR-1285-3p	72.4147	11.264
824	hsa-miR-1285-3p	65.0282	14.7107
825	hsa-miR-1286	127.424	8.40213
826	hsa-miR-1287-5p	101.155	8.41488
827	hsa-miR-1289	16.3522	3.29329
828	hsa-miR-1289	73.7309	10.3986
829	hsa-miR-1290	120.87	3.7459
830	hsa-miR-1291	76.39	7.05111
831	hsa-miR-548k	113.457	4.7234
832	hsa-miR-1293	72.4416	13.046
833	hsa-miR-1294	58.931	4.87382
834	hsa-miR-1295a	67.4456	10.4466
835	hsa-miR-1297	140.639	5.87812
836	hsa-miR-1299	115.176	2.35803
837	hsa-miR-548l	123.744	10.7279
838	hsa-miR-1302	126.887	9.44417
839	hsa-miR-1302	84.4212	7.17133
840	hsa-miR-1302	108.944	12.333
841	hsa-miR-1302	100.86	10.0355
842	hsa-miR-1302	89.1754	1.22029
843	hsa-miR-1302	122.509	13.9951
844	hsa-miR-1302	135.455	3.56471
845	hsa-miR-1302	144.265	5.08699
846	hsa-miR-1303	130.782	5.97762
847	hsa-miR-1304-5p	69.5676	3.58589
848	hsa-miR-1305	118.936	6.69398
849	hsa-miR-1243	130.997	6.20485
850	hsa-miR-548f	125.866	4.43411
851	hsa-miR-548f	133.629	7.14048
852	hsa-miR-548f	132.93	1.58383
853	hsa-miR-548f	128.66	2.47754
854	hsa-miR-548f	123.18	3.38661
855	hsa-miR-1244	135.517	10.6751
856	hsa-miR-1245	106.258	10.042
857	hsa-miR-1246	136.022	1.98283
858	hsa-miR-1247-5p	96.9402	0.935579
859	hsa-miR-1248	117.687	5.36203
860	hsa-miR-1249-3p	85.5123	4.95371
861	hsa-miR-1250-5p	61.0802	2.498
862	hsa-miR-1251-5p	123.111	13.1624
863	hsa-miR-1253	104.08	10.9937
864	hsa-miR-1254	111.242	0.841226
865	hsa-miR-1255a	110.199	6.68981
866	hsa-miR-1256	84.0519	1.9624
867	hsa-miR-1257	83.0552	8.62823
868	hsa-miR-1258	100.974	4.64834
869	hsa-miR-1260a	119.147	8.46013
870	hsa-miR-548g-3p	84.701	3.56156
871	hsa-miR-1261	116.922	7.24774
872	hsa-miR-1262	108.484	8.01594
873	hsa-miR-1263	71.0709	5.63969
874	hsa-miR-548n	60.2225	12.421
875	hsa-miR-548m	78.8595	3.02404
876	hsa-miR-1265	95.4567	6.15363
877	hsa-miR-548o-3p	111.845	12.4471
878	hsa-miR-1266-5p	58.8085	1.92005
879	hsa-miR-1267	126.959	14.3329
880	hsa-miR-1268a	121.164	2.82848
881	hsa-miR-1269a	51.5763	1.72643
882	hsa-miR-1270	112.309	10.941
883	hsa-miR-1272	110.593	5.74307
884	hsa-miR-1273a	107.232	2.37256
885	hsa-miR-548h-5p	113.259	9.2595
886	hsa-miR-548h-5p	113.421	12.9561
887	hsa-miR-548h-5p	112.819	6.67389
888	hsa-miR-548h-5p	87.5753	1.64319
889	hsa-miR-1275	112.772	8.88857
890	hsa-miR-1276	121.604	3.96892
891	hsa-miR-302e	138.827	1.54615
892	hsa-miR-302f	126.263	9.36414
893	hsa-miR-1277-3p	112.541	5.77749
894	hsa-miR-548p	100.255	5.70251
895	hsa-miR-548i	112.193	3.72245
896	hsa-miR-548i	111.776	3.47867
897	hsa-miR-548i	111.984	5.91971
898	hsa-miR-548i	115.647	6.33511
899	hsa-miR-1278	76.1706	3.66682
900	hsa-miR-1279	119.935	5.32084
901	hsa-miR-1281	122.902	7.30887
902	hsa-miR-1282	137.344	5.85179
903	hsa-miR-1283	87.5058	9.31703
904	hsa-miR-1284	124.339	5.09741
905	hsa-miR-1288-3p	101.924	2.05038
906	hsa-miR-1292-5p	77.5151	2.63553
907	hsa-miR-1252-5p	101.669	7.21788
908	hsa-miR-1255b	118.011	6.42681
909	hsa-miR-1255b	71.1637	6.23599
910	hsa-miR-664-5p	126.356	5.53671
911	hsa-miR-1306-3p	129.578	2.99296
912	hsa-miR-1307-3p	46.2448	3.1278
913	hsa-miR-1321	132.29	4.7707
914	hsa-miR-1322	124.928	9.09937
915	hsa-miR-1197	117.293	6.65211
916	hsa-miR-1324	118.753	0.356857
917	hsa-miR-320d	113.746	5.65396
918	hsa-miR-320c	110.547	7.68934
919	hsa-miR-320d	106.931	9.98497
920	hsa-miR-1825	104.706	3.07897
921	hsa-miR-1827	129.509	9.14044
922	hsa-miR-1207-3p	131.873	2.99134
923	hsa-miR-664a-3p	127.77	4.49298
924	hsa-miR-1468-5p	126.634	3.01843
925	hsa-miR-1469	121.071	9.21596
926	hsa-miR-1470	102.921	13.0709
927	hsa-miR-1471	125.127	8.03743
928	hsa-miR-1537-3p	114.812	5.87653
929	hsa-miR-1538	102.341	1.30532
930	hsa-miR-1539	119.147	5.74349
931	hsa-miR-103b	122.045	5.44156
932	hsa-miR-103b	124.641	5.64197
933	hsa-miR-1908-5p	26.0083	0.525023
934	hsa-miR-1909-5p	104.775	5.07999
935	hsa-miR-1910-5p	110.802	0.646146
936	hsa-miR-1911-5p	116.968	11.7679
937	hsa-miR-1912	96.407	6.74237
938	hsa-miR-1913	124.548	4.39981
939	hsa-miR-1914-5p	123.876	4.69509
940	hsa-miR-1915-5p	92.9995	6.02738
941	hsa-miR-1909-3p	95.6421	7.97582
942	hsa-miR-1911-3p	113.421	2.45766
943	hsa-miR-1914-3p	125.591	6.46432
944	hsa-miR-1915-3p	90.0556	6.83203
945	hsa-miR-2113	123.273	7.99248
946	hsa-miR-1972	123.22	9.20177
947	hsa-miR-1973	123.723	2.07559
948	hsa-miR-1976	95.0943	4.35191
949	hsa-miR-2052	117.736	5.74726
950	hsa-miR-2053	123.824	5.12393
951	hsa-miR-2054	122.44	9.54809
952	hsa-miR-2110	122.491	7.47779
953	hsa-miR-205-5p	105.836	18.4955
954	hsa-miR-224-5p	88.6289	5.62066
955	hsa-miR-675-5p	77.8868	22.6419
956	hsa-miR-196b-5p	105.509	7.46483
957	hsa-miR-449b-5p	110.138	3.40906
958	hsa-let-7a-5p	112.604	2.29041
959	hsa-miR-103a-2-5p	109.459	4.15186
960	hsa-miR-365b-5p	86.6918	14.152
961	hsa-miR-205-3p	96.0503	9.18225
962	hsa-miR-224-3p	72.9308	12.4472
963	hsa-miR-675-3p	71.4214	3.57383
964	hsa-miR-196b-3p	106.164	7.60069
965	hsa-miR-449b-3p	108.906	9.97027
966	hsa-let-7a-2-3p	111.572	11.8551
967	hsa-miR-103a-3p	109.887	3.29924
968	hsa-miR-365a-3p	89.5346	13.9894
